# Supplementary material for: Further contributions to the staphylinid fauna of New Brunswick, Canada, and the USA, with descriptions of two new Proteinus species (Coleoptera, Staphylinidae)
Source: Zookeys. 2016 Mar 24;(573):31–83. doi: 10.3897/zookeys.573.7830 (PMC4829926; doi:10.3897/zookeys.573.7830)
Supplement: XML Treatment for Proteinus hughesi [file zookeys.573.7830-treatment4.xml]

<!DOCTYPE tp:taxon-treatment
  PUBLIC "-//TaxonX//DTD Taxonomic Treatment Publishing DTD v0 20100105//EN" "tax-treatment-NSO.dtd">
<tp:taxon-treatment xmlns:tp="http://www.plazi.org/taxpub"><tp:treatment-meta><kwd-group><label>Taxon classification</label><kwd><named-content content-type="kingdom">Animalia</named-content></kwd><kwd><named-content content-type="order">Coleoptera</named-content></kwd><kwd><named-content content-type="family">Staphylinidae</named-content></kwd></kwd-group><mixed-citation publication-type="journal"><person-group><name><surname>Webster</surname><given-names>Reginald P.</given-names></name><name><surname>Davies</surname><given-names>Anthony E.</given-names></name><name><surname>Klimaszewski</surname><given-names>Jan</given-names></name><name><surname>Bourdon</surname><given-names>Caroline</given-names></name></person-group><article-title>Further contributions to the staphylinid fauna of New Brunswick, Canada, and the USA, with descriptions of two new <italic><tp:taxon-name><tp:taxon-name-part taxon-name-part-type="genus">Proteinus</tp:taxon-name-part></tp:taxon-name></italic> species (<tp:taxon-name><tp:taxon-name-part taxon-name-part-type="order">Coleoptera</tp:taxon-name-part></tp:taxon-name>, <tp:taxon-name><tp:taxon-name-part taxon-name-part-type="family">Staphylinidae</tp:taxon-name-part></tp:taxon-name>)</article-title><source>Zookeys</source><day>24</day><month>3</month><year>2016</year><volume>2016</volume><issue>573</issue><fpage>31</fpage><lpage>83</lpage><pub-id pub-id-type="doi">10.3897/zookeys.573.7830</pub-id></mixed-citation></tp:treatment-meta><tp:nomenclature><tp:taxon-name>
                  <tp:taxon-name-part taxon-name-part-type="genus">Proteinus</tp:taxon-name-part>
                  <tp:taxon-name-part taxon-name-part-type="species">hughesi</tp:taxon-name-part>
                  <object-id xmlns:xlink="http://www.w3.org/1999/xlink" content-type="zoobank" xlink:type="simple">http://zoobank.org/609F629A-7B0B-4665-B50F-A1578F05A24E</object-id>
                </tp:taxon-name><tp:taxon-authority>Webster &amp; Davies</tp:taxon-authority><tp:taxon-status xmlns:xlink="http://www.w3.org/1999/xlink" xlink:type="simple">sp. n.</tp:taxon-status><xref ref-type="fig" rid="F1">Figs 1–4</xref></tp:nomenclature><tp:treatment-sec sec-type="Holotype (male)"><title>Holotype (male).</title><p>
                  <bold>Canada, New Brunswick, Northumberland Co.</bold>, ca. 2.5 km W of Sevogle, <named-content xmlns:xlink="http://www.w3.org/1999/xlink" content-type="dwc:verbatimCoordinates" xlink:type="simple">47.0879°N, 65.8585°W</named-content>, <named-content xmlns:xlink="http://www.w3.org/1999/xlink" content-type="date" xlink:type="simple">1.X.2013</named-content>, R.P. Webster // Old <italic><tp:taxon-name><tp:taxon-name-part taxon-name-part-type="genus">Pinus</tp:taxon-name-part> <tp:taxon-name-part taxon-name-part-type="species">banksiana</tp:taxon-name-part></tp:taxon-name></italic> forest, in rotting gilled mushroom (<named-content xmlns:xlink="http://www.w3.org/1999/xlink" content-type="dwc:institutional_code" xlink:type="simple">CNC</named-content>). <bold>Paratypes: New Brunswick, Madawaska Co.</bold>, near Falls Brook Falls, <named-content xmlns:xlink="http://www.w3.org/1999/xlink" content-type="dwc:verbatimCoordinates" xlink:type="simple">47.5877°N, 68.3687°W</named-content>, <named-content xmlns:xlink="http://www.w3.org/1999/xlink" content-type="date" xlink:type="simple">16.X.2013</named-content>, R.P. Webster &amp; M. Turgeon // Spruce &amp; balsam fir forest, in decaying mushroom (1 ♂, <abbrev xmlns:xlink="http://www.w3.org/1999/xlink" content-type="institution" xlink:title="Reginald Webster Collection, Charters Settlement, New Brunswick, Canada" xlink:type="simple">RWC</abbrev>); <named-content xmlns:xlink="http://www.w3.org/1999/xlink" content-type="dwc:verbatimCoordinates" xlink:type="simple">47.5877°N, 68.3687°W</named-content>, <named-content xmlns:xlink="http://www.w3.org/1999/xlink" content-type="date" xlink:type="simple">16.X.2013</named-content>, R.P. Webster // Mature hardwood forest, in decaying <italic><tp:taxon-name><tp:taxon-name-part taxon-name-part-type="genus">Tricholoma</tp:taxon-name-part></tp:taxon-name></italic> sp. (3 ♂, <abbrev xmlns:xlink="http://www.w3.org/1999/xlink" content-type="institution" xlink:title="Reginald Webster Collection, Charters Settlement, New Brunswick, Canada" xlink:type="simple">RWC</abbrev>). <bold>Restigouche Co.</bold>, 1.5 km S. of Quebec [border], 425 m elev., <named-content xmlns:xlink="http://www.w3.org/1999/xlink" content-type="dwc:verbatimCoordinates" xlink:type="simple">47.9058°N, 68.1505°W</named-content>, <named-content xmlns:xlink="http://www.w3.org/1999/xlink" content-type="date" xlink:type="simple">22.VI.2010</named-content>, R.P. Webster // Boreal forest, small cold-shaded brook, splashing gravel on gravel bar (1 ♂, <abbrev xmlns:xlink="http://www.w3.org/1999/xlink" content-type="institution" xlink:title="Reginald Webster Collection, Charters Settlement, New Brunswick, Canada" xlink:type="simple">RWC</abbrev>); Gounamitz Rd. near Gounamitz R., <named-content xmlns:xlink="http://www.w3.org/1999/xlink" content-type="dwc:verbatimCoordinates" xlink:type="simple">47.6102°N, 67.7902°W</named-content>, <named-content xmlns:xlink="http://www.w3.org/1999/xlink" content-type="date" xlink:type="simple">15.X.2013</named-content>, R.P. Webster // Old spruce &amp; balsam fir forest in rotting <italic><tp:taxon-name><tp:taxon-name-part taxon-name-part-type="genus">Tricholoma</tp:taxon-name-part></tp:taxon-name></italic> sp. (1 ♀, 2 ♂, <abbrev xmlns:xlink="http://www.w3.org/1999/xlink" content-type="institution" xlink:title="Reginald Webster Collection, Charters Settlement, New Brunswick, Canada" xlink:type="simple">RWC</abbrev>). <bold>York Co.</bold>, Charters Settlement, <named-content xmlns:xlink="http://www.w3.org/1999/xlink" content-type="dwc:verbatimCoordinates" xlink:type="simple">45.8395°N, 66.7391°W</named-content>, <named-content xmlns:xlink="http://www.w3.org/1999/xlink" content-type="date" xlink:type="simple">18.X.2007</named-content>, R.P. Webster // Mixed forest, in decaying (moldy) corncobs &amp; cornhusks (2 ♂, <abbrev xmlns:xlink="http://www.w3.org/1999/xlink" content-type="institution" xlink:title="Reginald Webster Collection, Charters Settlement, New Brunswick, Canada" xlink:type="simple">RWC</abbrev>); same data as previous but <named-content xmlns:xlink="http://www.w3.org/1999/xlink" content-type="date" xlink:type="simple">15.IV.2004</named-content> // mixed forest, in compost (decaying vegetable matter) (1 ♀, <abbrev xmlns:xlink="http://www.w3.org/1999/xlink" content-type="institution" xlink:title="Reginald Webster Collection, Charters Settlement, New Brunswick, Canada" xlink:type="simple">RWC</abbrev>). <bold>Newfoundland</bold>, Little Grand Lake, Bakeapple Brook, <named-content xmlns:xlink="http://www.w3.org/1999/xlink" content-type="date" xlink:type="simple">15.VII-25.VIII.1992</named-content>, old fir, pitfall (1 ♂, 2 ♀, <named-content xmlns:xlink="http://www.w3.org/1999/xlink" content-type="dwc:institutional_code" xlink:type="simple">CNC</named-content>); Corner Brook, Cooks Pond - lower 40y fir, <named-content xmlns:xlink="http://www.w3.org/1999/xlink" content-type="date" xlink:type="simple">23-30.VII.1992</named-content>, pitfall (1 ♀, <named-content xmlns:xlink="http://www.w3.org/1999/xlink" content-type="dwc:institutional_code" xlink:type="simple">CNC</named-content>). <bold>Nova Scotia</bold>, Cape Breton Highlands Nat. Park [CBHNP], Lone Shieling, 100 m, PG729861, <named-content xmlns:xlink="http://www.w3.org/1999/xlink" content-type="date" xlink:type="simple">3-5.VI.1983</named-content>, H. Goulet, pans, malaise (2 ♂, 2 ♀, <named-content xmlns:xlink="http://www.w3.org/1999/xlink" content-type="dwc:institutional_code" xlink:type="simple">CNC</named-content>); same locality, <named-content xmlns:xlink="http://www.w3.org/1999/xlink" content-type="date" xlink:type="simple">6-7.VI.1983</named-content>, H. Goulet, forest malaise (1 ♂, <named-content xmlns:xlink="http://www.w3.org/1999/xlink" content-type="dwc:institutional_code" xlink:type="simple">CNC</named-content>); same locality, <named-content xmlns:xlink="http://www.w3.org/1999/xlink" content-type="date" xlink:type="simple">9-10.VI.1983</named-content>, H. Goulet, forest malaise (1 ♂, <named-content xmlns:xlink="http://www.w3.org/1999/xlink" content-type="dwc:institutional_code" xlink:type="simple">CNC</named-content>); same locality, <named-content xmlns:xlink="http://www.w3.org/1999/xlink" content-type="date" xlink:type="simple">19.VI.1983</named-content>, Y. Bousquet, interception (1 ♂, 2 ♀, <named-content xmlns:xlink="http://www.w3.org/1999/xlink" content-type="dwc:institutional_code" xlink:type="simple">CNC</named-content>); same locality, <named-content xmlns:xlink="http://www.w3.org/1999/xlink" content-type="date" xlink:type="simple">25.VI.1983</named-content>, Y. Bousquet, pans (26 ♂, <named-content xmlns:xlink="http://www.w3.org/1999/xlink" content-type="dwc:institutional_code" xlink:type="simple">CNC</named-content>); same locality, <named-content xmlns:xlink="http://www.w3.org/1999/xlink" content-type="date" xlink:type="simple">28.VI.1983</named-content>, R. Vockeroth, pans, malaise (2 ♂, <named-content xmlns:xlink="http://www.w3.org/1999/xlink" content-type="dwc:institutional_code" xlink:type="simple">CNC</named-content>); same locality, <named-content xmlns:xlink="http://www.w3.org/1999/xlink" content-type="date" xlink:type="simple">1.<named-content content-type="date" xlink:type="simple">VII.1983</named-content></named-content>, R. Vockeroth, malaise trough (1 ♂, <named-content xmlns:xlink="http://www.w3.org/1999/xlink" content-type="dwc:institutional_code" xlink:type="simple">CNC</named-content>); CBHNP, MacKenzie Mtn., 300 m, PG648868, <named-content xmlns:xlink="http://www.w3.org/1999/xlink" content-type="date" xlink:type="simple">11-13.VI.1983</named-content>, H. Goulet, birch fern pans (1 ♂, <named-content xmlns:xlink="http://www.w3.org/1999/xlink" content-type="dwc:institutional_code" xlink:type="simple">CNC</named-content>); same locality, <named-content xmlns:xlink="http://www.w3.org/1999/xlink" content-type="date" xlink:type="simple">22.VI.1983</named-content>, Y. Bousquet, pans (1 ♂, <named-content xmlns:xlink="http://www.w3.org/1999/xlink" content-type="dwc:institutional_code" xlink:type="simple">CNC</named-content>). <bold>Quebec</bold>, Old Chelsea, <named-content xmlns:xlink="http://www.w3.org/1999/xlink" content-type="date" xlink:type="simple">6.X.1956</named-content>, J.R. Vockeroth, on <italic><tp:taxon-name><tp:taxon-name-part taxon-name-part-type="genus">Hygrophorus</tp:taxon-name-part> <tp:taxon-name-part taxon-name-part-type="species">puniceus</tp:taxon-name-part></tp:taxon-name></italic> Fr. (1 ♂, 2 ♀, <named-content xmlns:xlink="http://www.w3.org/1999/xlink" content-type="dwc:institutional_code" xlink:type="simple">CNC</named-content>); <bold>Co. Vaudreuil</bold>, Rigaud end Ch. de la Croix, <named-content xmlns:xlink="http://www.w3.org/1999/xlink" content-type="date" xlink:type="simple">5.V.1988</named-content>, 950, A. and Z. Smetana (1 ♂, <named-content xmlns:xlink="http://www.w3.org/1999/xlink" content-type="dwc:institutional_code" xlink:type="simple">CNC</named-content>). <bold>USA: Kentucky, Edmonson Co.</bold>, Mammoth Cave Nat. Park, Running Branch Cave, <named-content xmlns:xlink="http://www.w3.org/1999/xlink" content-type="date" xlink:type="simple">5.V.1972</named-content>, S. Peck, Ber 235 (1 ♂, <named-content xmlns:xlink="http://www.w3.org/1999/xlink" content-type="dwc:institutional_code" xlink:type="simple">CNC</named-content>).</p><!--PageBreak--></tp:treatment-sec><tp:treatment-sec sec-type="Etymology"><title>Etymology.</title><p>This species is named in honor of Cory Hughes (<abbrev xmlns:xlink="http://www.w3.org/1999/xlink" content-type="institution" xlink:title="Natural Resources Canada, Canadian Forest Service - Atlantic Forestry Centre, Fredericton, New Brunswick, Canada" xlink:type="simple">AFC</abbrev>), who worked with us on many of the projects that provided the new records for this paper and many previous publications. Without his assistance, many of these records would not have been possible.</p></tp:treatment-sec><tp:treatment-sec sec-type="Description"><title>Description.</title><p>Body length 2.0–2.2 mm, head black, pronotum dark piceous brown and lighter than head; elytra piceous brown, often slightly lighter than pronotum, first two antennal segments testaceous, second segment sometimes darker, remaining segments dark brown becoming slightly darker towards last segment; legs testaceous; forebody and elytra with pubescence sparse, recumbent, directed posteriad; head and pronotum with distinct isodiametric microsculpture throughout, stronger on head, punctures widely spaced, shallow; elytra with punctation coarse, sparse, with little microsculpture, thus appearing glossy; pronotum with lateral margin arcuate in anterior third, then nearly straight to hind margin, hind angle nearly rectangular, narrowly rounded, hind margin sinuate; mesosternum with disc transversely rugose, with anteromedial carinae long, divergent, well-separated; mesosternal process very narrow, spiniform between middle coxae, without carina or pubescence; metasternum distinctly finely scalloped along anterior marginal bead, process very broadly rounded between middle coxae, disc sparsely pubescent; body shape and proportions as in Fig. <xref ref-type="fig" rid="F1">1</xref>. <bold>Male.</bold> First segment of front tarsus expanded, remaining segments normal; posterior margin of middle trochanter almost straight, with row of 3–6 short peg setae; middle tibia distinctly arcuate with a series of peg-like setae along apical 2/3 of inner margin; hind trochanter with single peg seta at middle of posterior margin; metasternum with broad glabrous impunctate area in front of hind coxae. Tergite VII triangular in shape, posterior margin rounded at apex (Fig. <xref ref-type="fig" rid="F1">3</xref>); posterior margin of sternite VII broadly rounded with a deep semicircular emargination (Fig. <xref ref-type="fig" rid="F1">4</xref>). Median lobe of aedeagus without angular subapical part in lateral view, with dark internal structures as illustrated (Fig. <xref ref-type="fig" rid="F1">2</xref>). <bold>Female.</bold> Similar to male but first tarsal segment only slightly expanded; middle tibia nearly straight, inner margin lacking peg-like setae. Tergite VII similar in shape to that of male; sternite VII without emargination.</p><fig id="F1" position="float" orientation="portrait"><label>Figures 1–4.</label><caption><p>
          <italic><tp:taxon-name><tp:taxon-name-part taxon-name-part-type="genus">Proteinus</tp:taxon-name-part> <tp:taxon-name-part taxon-name-part-type="species">hughesi</tp:taxon-name-part></tp:taxon-name></italic> Webster &amp; Klimaszewski, sp. n.: <bold>1</bold> male habitus in dorsal view <bold>2</bold> median lobe of aedeagus in lateral view <bold>3</bold> male tergite VII <bold>4</bold> male sternite VII.</p></caption><graphic xmlns:xlink="http://www.w3.org/1999/xlink" xlink:href="zookeys-573-031-g001.jpg" position="float" orientation="portrait" xlink:type="simple" id="oo_82347.jpg"/></fig></tp:treatment-sec><tp:treatment-sec sec-type="Comments"><title>Comments.</title><p>We compared the genitalia of the types of all known North American species and available illustrations of the genitalia of all Palearctic species and found none matching this species which led to the conclusion that this species was undescribed.</p></tp:treatment-sec><tp:treatment-sec sec-type="Distribution"><title>Distribution.</title><p>This species is recorded in Canada from <abbrev xmlns:xlink="http://www.w3.org/1999/xlink" xlink:title="Quebec" xlink:type="simple">QC</abbrev>, <abbrev xmlns:xlink="http://www.w3.org/1999/xlink" xlink:title="New Brunswick" xlink:type="simple">NB</abbrev>, NF, and <abbrev xmlns:xlink="http://www.w3.org/1999/xlink" xlink:title="Nova Scotia" xlink:type="simple">NS</abbrev>, and in the USA, from KY.</p></tp:treatment-sec><tp:treatment-sec sec-type="Natural history"><title>Natural history.</title><p>In <abbrev xmlns:xlink="http://www.w3.org/1999/xlink" xlink:title="New Brunswick" xlink:type="simple">NB</abbrev>, this species was found in spruce and balsam fir forests, an old jack pine (<italic><tp:taxon-name><tp:taxon-name-part taxon-name-part-type="genus">Pinus</tp:taxon-name-part> <tp:taxon-name-part taxon-name-part-type="species">banksiana</tp:taxon-name-part></tp:taxon-name></italic> Lamb.) forest, a mixed forest, and in a “Boreal” forest (spruce and fir). Most adults were found in rotting <italic><tp:taxon-name><tp:taxon-name-part taxon-name-part-type="genus">Tricholoma</tp:taxon-name-part></tp:taxon-name></italic> and other decaying gilled mushrooms. One individual was collected from gravel on a gravel bar along a small shaded brook, two were found among decaying (moldy) corncobs and cornhusks, and one from compost. Adults were collected in April, June, and October. Elsewhere, specimens were collected from malaise traps, pan traps, interception traps, and pitfall traps during May and June.</p><!--PageBreak--></tp:treatment-sec></tp:taxon-treatment>
