# Supplementary material for: Further contributions to the staphylinid fauna of New Brunswick, Canada, and the USA, with descriptions of two new Proteinus species (Coleoptera, Staphylinidae)
Source: Zookeys. 2016 Mar 24;(573):31–83. doi: 10.3897/zookeys.573.7830 (PMC4829926; doi:10.3897/zookeys.573.7830)
Supplement: XML Treatment for Proteinus pseudothomasi [file zookeys.573.7830-treatment6.xml]

<!DOCTYPE tp:taxon-treatment
  PUBLIC "-//TaxonX//DTD Taxonomic Treatment Publishing DTD v0 20100105//EN" "tax-treatment-NSO.dtd">
<tp:taxon-treatment xmlns:tp="http://www.plazi.org/taxpub"><tp:treatment-meta><kwd-group><label>Taxon classification</label><kwd><named-content content-type="kingdom">Animalia</named-content></kwd><kwd><named-content content-type="order">Coleoptera</named-content></kwd><kwd><named-content content-type="family">Staphylinidae</named-content></kwd></kwd-group><mixed-citation publication-type="journal"><person-group><name><surname>Webster</surname><given-names>Reginald P.</given-names></name><name><surname>Davies</surname><given-names>Anthony E.</given-names></name><name><surname>Klimaszewski</surname><given-names>Jan</given-names></name><name><surname>Bourdon</surname><given-names>Caroline</given-names></name></person-group><article-title>Further contributions to the staphylinid fauna of New Brunswick, Canada, and the USA, with descriptions of two new <italic><tp:taxon-name><tp:taxon-name-part taxon-name-part-type="genus">Proteinus</tp:taxon-name-part></tp:taxon-name></italic> species (<tp:taxon-name><tp:taxon-name-part taxon-name-part-type="order">Coleoptera</tp:taxon-name-part></tp:taxon-name>, <tp:taxon-name><tp:taxon-name-part taxon-name-part-type="family">Staphylinidae</tp:taxon-name-part></tp:taxon-name>)</article-title><source>Zookeys</source><day>24</day><month>3</month><year>2016</year><volume>2016</volume><issue>573</issue><fpage>31</fpage><lpage>83</lpage><pub-id pub-id-type="doi">10.3897/zookeys.573.7830</pub-id></mixed-citation></tp:treatment-meta><tp:nomenclature><tp:taxon-name>
                  <tp:taxon-name-part taxon-name-part-type="genus">Proteinus</tp:taxon-name-part>
                  <tp:taxon-name-part taxon-name-part-type="species">pseudothomasi</tp:taxon-name-part>
                </tp:taxon-name><tp:taxon-authority>Klimaszewski, 2005</tp:taxon-authority></tp:nomenclature><tp:treatment-sec sec-type="Comments"><title>Comments.</title><p>Originally described from <abbrev xmlns:xlink="http://www.w3.org/1999/xlink" xlink:title="New Brunswick" xlink:type="simple">NB</abbrev>, and later reported from a yellow birch forest in <abbrev xmlns:xlink="http://www.w3.org/1999/xlink" xlink:title="Quebec" xlink:type="simple">QC</abbrev> by <xref ref-type="bibr" rid="B33">Klimaszewski et al. (2007)</xref>, an examination of <named-content xmlns:xlink="http://www.w3.org/1999/xlink" content-type="dwc:institutional_code" xlink:type="simple">CNC</named-content> material revealed additional specimens of this rare species from across Canada, as well as the eastern United States. Additional locality data from <abbrev xmlns:xlink="http://www.w3.org/1999/xlink" xlink:title="New Brunswick" xlink:type="simple">NB</abbrev> in the <abbrev xmlns:xlink="http://www.w3.org/1999/xlink" content-type="institution" xlink:title="Reginald Webster Collection, Charters Settlement, New Brunswick, Canada" xlink:type="simple">RWC</abbrev> are also included.</p></tp:treatment-sec><tp:treatment-sec sec-type="material"><title>Material examined.</title><p>
                  <bold>Canada, Alberta</bold>, Twp 107, Rge 16, W 5 Mer, trail into forest just outside Machesis campground entrance, <named-content xmlns:xlink="http://www.w3.org/1999/xlink" content-type="date" xlink:type="simple">25.VII.1989</named-content>, B.F. &amp; J.L. Carr, in fungus (1 ♂, <named-content xmlns:xlink="http://www.w3.org/1999/xlink" content-type="dwc:institutional_code" xlink:type="simple">CNC</named-content>); Waterton Lakes National Park, Chief Mtn Hwy Km 9, 4500’, <named-content xmlns:xlink="http://www.w3.org/1999/xlink" content-type="date" xlink:type="simple">17.VII.1980</named-content>, H.J. Teskey (1 ♂, <named-content xmlns:xlink="http://www.w3.org/1999/xlink" content-type="dwc:institutional_code" xlink:type="simple">CNC</named-content>). <bold>New Brunswick</bold>, <bold>Carleton Co.</bold>, Wakefield, Meduxnekeag Valley Nature Preserve, <named-content xmlns:xlink="http://www.w3.org/1999/xlink" content-type="dwc:verbatimCoordinates" xlink:type="simple">46.1927°N, 67.6803°W</named-content>, <named-content xmlns:xlink="http://www.w3.org/1999/xlink" content-type="date" xlink:type="simple">16.IX.2006</named-content>, R.P. Webster, coll. // <bold>Queens Co.</bold>, Cranberry Lake P.N.A., <named-content xmlns:xlink="http://www.w3.org/1999/xlink" content-type="dwc:verbatimCoordinates" xlink:type="simple">46.1125°N, 65.6075°W</named-content>, <named-content xmlns:xlink="http://www.w3.org/1999/xlink" content-type="date" xlink:type="simple">22.IX.2009</named-content>, R.P. Webster, coll. // Red oak forest, in decaying gilled mushrooms (6 ♂, <abbrev xmlns:xlink="http://www.w3.org/1999/xlink" content-type="institution" xlink:title="Reginald Webster Collection, Charters Settlement, New Brunswick, Canada" xlink:type="simple">RWC</abbrev>). <bold>Saint John Co.</bold>, Dipper Harbour, <named-content xmlns:xlink="http://www.w3.org/1999/xlink" content-type="dwc:verbatimCoordinates" xlink:type="simple">45.1176°N, 66.3806°W</named-content>, <named-content xmlns:xlink="http://www.w3.org/1999/xlink" content-type="date" xlink:type="simple">24.VIII.2006</named-content>, R.P. Webster, coll. // Red spruce &amp; balsam fir forest, in decaying gilled mushrooms (1 ♂, <abbrev xmlns:xlink="http://www.w3.org/1999/xlink" content-type="institution" xlink:title="Reginald Webster Collection, Charters Settlement, New Brunswick, Canada" xlink:type="simple">RWC</abbrev>). <bold>York Co.</bold>, Canterbury, trail to “Browns Mtn. Fen”, <named-content xmlns:xlink="http://www.w3.org/1999/xlink" content-type="dwc:verbatimCoordinates" xlink:type="simple">45.8954°N, 67.6307°W</named-content>, <named-content xmlns:xlink="http://www.w3.org/1999/xlink" content-type="date" xlink:type="simple">7.IX.2007</named-content>, R.P. Webster, coll. // Mixed forest, in decaying gilled mushrooms (2 ♀, <abbrev xmlns:xlink="http://www.w3.org/1999/xlink" content-type="institution" xlink:title="Reginald Webster Collection, Charters Settlement, New Brunswick, Canada" xlink:type="simple">RWC</abbrev>). <bold>Newfoundland</bold>, Corner Brook, Loggers Sch. Rd. – U 60y fir, <named-content xmlns:xlink="http://www.w3.org/1999/xlink" content-type="date" xlink:type="simple">25.VI-24.VII.1992</named-content>, pitfall, (1 ♂, <named-content xmlns:xlink="http://www.w3.org/1999/xlink" content-type="dwc:institutional_code" xlink:type="simple">CNC</named-content>). <bold>Ontario</bold>, 7 km S Westport, Chaffeys Locks Biol. Station, <named-content xmlns:xlink="http://www.w3.org/1999/xlink" content-type="dwc:verbatimCoordinates" xlink:type="simple">44°34'08N, 76°19'15W</named-content>, <named-content xmlns:xlink="http://www.w3.org/1999/xlink" content-type="date" xlink:type="simple">23.X.1985</named-content>, A. Davies, birch + maple litter beside logs (2 ♂, <named-content xmlns:xlink="http://www.w3.org/1999/xlink" content-type="dwc:institutional_code" xlink:type="simple">CNC</named-content>). <bold>Quebec</bold>, Parc de la Gatineau, Lac Bourgeois, <named-content xmlns:xlink="http://www.w3.org/1999/xlink" content-type="date" xlink:type="simple">7.VII.1982</named-content>, J.E.H. Martin (1 ♂, <named-content xmlns:xlink="http://www.w3.org/1999/xlink" content-type="dwc:institutional_code" xlink:type="simple">CNC</named-content>); same data except <named-content xmlns:xlink="http://www.w3.org/1999/xlink" content-type="date" xlink:type="simple">12.VII.1982</named-content> (1 ♂, <named-content xmlns:xlink="http://www.w3.org/1999/xlink" content-type="dwc:institutional_code" xlink:type="simple">CNC</named-content>); Parc de la Gatineau, 2 km S Lac Mousseau, <named-content xmlns:xlink="http://www.w3.org/1999/xlink" content-type="date" xlink:type="simple">26.V-2.VI.1980</named-content>, E. Rickey &amp; A. Davies, flight intercept trap at beaver pond (1 ♂, <named-content xmlns:xlink="http://www.w3.org/1999/xlink" content-type="dwc:institutional_code" xlink:type="simple">CNC</named-content>); Parc de la Gatineau, Pinks Lake, <named-content xmlns:xlink="http://www.w3.org/1999/xlink" content-type="dwc:verbatimCoordinates" xlink:type="simple">45.4684°N 75.8117°W</named-content>, A. Davies, <named-content xmlns:xlink="http://www.w3.org/1999/xlink" content-type="date" xlink:type="simple">4.IX.1982</named-content>, <!--PageBreak-->berlese mushrooms (1 ♂, <named-content xmlns:xlink="http://www.w3.org/1999/xlink" content-type="dwc:institutional_code" xlink:type="simple">CNC</named-content>). <bold>U.S.A., Illinois</bold>, <bold>Union Co</bold>., Pine Hills Field Station, <named-content xmlns:xlink="http://www.w3.org/1999/xlink" content-type="date" xlink:type="simple">15-22.V.1967</named-content>, J.M. Campbell (1 ♂, 7 ♀, <named-content xmlns:xlink="http://www.w3.org/1999/xlink" content-type="dwc:institutional_code" xlink:type="simple">CNC</named-content>). <bold>Kentucky</bold>, Pennyroyal State Park near Dawson Springs, <named-content xmlns:xlink="http://www.w3.org/1999/xlink" content-type="date" xlink:type="simple">22.III.1983</named-content>, J.M. Campbell (2 ♂, <named-content xmlns:xlink="http://www.w3.org/1999/xlink" content-type="dwc:institutional_code" xlink:type="simple">CNC</named-content>). <bold>Pennsylvania</bold>, <bold>Fulton Co.</bold>, Cowan Gap State Park, <named-content xmlns:xlink="http://www.w3.org/1999/xlink" content-type="date" xlink:type="simple">26-28.V.1981</named-content>, S. Peck, oak forest UV (1 ♂, 2 ♀, <named-content xmlns:xlink="http://www.w3.org/1999/xlink" content-type="dwc:institutional_code" xlink:type="simple">CNC</named-content>).</p></tp:treatment-sec><tp:treatment-sec sec-type="Distribution in Canada and Alaska"><title>Distribution in Canada and Alaska.</title><p>
                  <bold><abbrev xmlns:xlink="http://www.w3.org/1999/xlink" xlink:title="Alberta" xlink:type="simple">AB</abbrev></bold>, <bold><abbrev xmlns:xlink="http://www.w3.org/1999/xlink" xlink:title="Ontario" xlink:type="simple">ON</abbrev></bold>, <abbrev xmlns:xlink="http://www.w3.org/1999/xlink" xlink:title="Quebec" xlink:type="simple">QC</abbrev>, <abbrev xmlns:xlink="http://www.w3.org/1999/xlink" xlink:title="New Brunswick" xlink:type="simple">NB</abbrev>, <bold>NF</bold> (<xref ref-type="bibr" rid="B32">Klimaszewski et al. 2005</xref>, <xref ref-type="bibr" rid="B33">Klimaszewski et al. 2007</xref>, <xref ref-type="bibr" rid="B10">Bousquet et al. 2013</xref>). In Canada, this species is newly recorded from <abbrev xmlns:xlink="http://www.w3.org/1999/xlink" xlink:title="Alberta" xlink:type="simple">AB</abbrev>, <abbrev xmlns:xlink="http://www.w3.org/1999/xlink" xlink:title="Ontario" xlink:type="simple">ON</abbrev>, and NF, and is reported for the first time for the USA, based on records from IL, KY, and PA.</p></tp:treatment-sec><tp:treatment-sec sec-type="Natural history"><title>Natural history.</title><p>In <abbrev xmlns:xlink="http://www.w3.org/1999/xlink" xlink:title="New Brunswick" xlink:type="simple">NB</abbrev>, <italic><tp:taxon-name><tp:taxon-name-part taxon-name-part-type="genus">Proteinus</tp:taxon-name-part> <tp:taxon-name-part taxon-name-part-type="species">pseudothomasi</tp:taxon-name-part></tp:taxon-name></italic> was found in a red spruce and balsam fir forest, a mixed forest, and a red oak forest during August and September. All specimens were found in decaying gilled mushrooms. Elsewhere, specimens were found in fungus, collected from Berlese sample from mushrooms, a flight intercept trap, from birch and maple litter beside logs, and at UV light in an oak forest. Adults were collected from April to October. Little was previously known about the habitat associations of this species.</p></tp:treatment-sec><ref-list><ref id="B33"><mixed-citation xmlns:xlink="http://www.w3.org/1999/xlink" xlink:type="simple">
          <person-group><name name-style="western"><surname>Klimaszewski</surname><given-names>J</given-names></name><name name-style="western"><surname>Langor</surname><given-names>D</given-names></name><name name-style="western"><surname>Savard</surname><given-names>K</given-names></name><name name-style="western"><surname>Pelletier</surname><given-names>G</given-names></name><name name-style="western"><surname>Chandler</surname><given-names>DS</given-names></name><name name-style="western"><surname>Sweeney</surname><given-names>J</given-names></name></person-group> (<year>2007</year>) <article-title>Rove beetles (<tp:taxon-name><tp:taxon-name-part taxon-name-part-type="order">Coleoptera</tp:taxon-name-part></tp:taxon-name>: <tp:taxon-name><tp:taxon-name-part taxon-name-part-type="family">Staphylinidae</tp:taxon-name-part></tp:taxon-name>) in yellow birch-dominated stands of southeastern Quebec, Canada: Diversity, abundance, and description of a new species.</article-title> <source>The Canadian Entomologist</source> <volume>139</volume>: <fpage>793</fpage>–<lpage>833</lpage>. doi: <ext-link xlink:type="simple" ext-link-type="doi" xlink:href="10.4039/n06-057">10.4039/n06-057</ext-link></mixed-citation></ref><ref id="B32"><mixed-citation xmlns:xlink="http://www.w3.org/1999/xlink" xlink:type="simple">
          <person-group><name name-style="western"><surname>Klimaszewski</surname><given-names>J</given-names></name><name name-style="western"><surname>Sweeney</surname><given-names>J</given-names></name><name name-style="western"><surname>Price</surname><given-names>J</given-names></name><name name-style="western"><surname>Pelletier</surname><given-names>G</given-names></name></person-group> (<year>2005</year>) <article-title>Rove beetles (<tp:taxon-name><tp:taxon-name-part taxon-name-part-type="order">Coleoptera</tp:taxon-name-part></tp:taxon-name>: <tp:taxon-name><tp:taxon-name-part taxon-name-part-type="family">Staphylinidae</tp:taxon-name-part></tp:taxon-name>) in red spruce stands, eastern Canada: diversity, abundance, and descriptions of new species.</article-title> <source>The Canadian Entomologist</source> <volume>137</volume>: <fpage>1</fpage>–<lpage>48</lpage>. doi: <ext-link xlink:type="simple" ext-link-type="doi" xlink:href="10.4039/n03-123">10.4039/n03-123</ext-link></mixed-citation></ref><ref id="B10"><mixed-citation xmlns:xlink="http://www.w3.org/1999/xlink" xlink:type="simple">
          <person-group><name name-style="western"><surname>Bousquet</surname><given-names>Y</given-names></name><name name-style="western"><surname>Bouchard</surname><given-names>P</given-names></name><name name-style="western"><surname>Davies</surname><given-names>AE</given-names></name><name name-style="western"><surname>Sikes</surname><given-names>D</given-names></name></person-group> (<year>2013</year>) <source>Checklist of beetles (<tp:taxon-name><tp:taxon-name-part taxon-name-part-type="order">Coleoptera</tp:taxon-name-part></tp:taxon-name>) of Canada and Alaska</source>. <edition>Second edition</edition>. <series>Pensoft Series Faunistica</series> <issue>No. 109</issue>, <publisher-loc>Sofia-Moscow</publisher-loc>, <size units="page">402 pp</size>.</mixed-citation></ref></ref-list></tp:taxon-treatment>
