# Supplementary material for: Further contributions to the staphylinid fauna of New Brunswick, Canada, and the USA, with descriptions of two new Proteinus species (Coleoptera, Staphylinidae)
Source: Zookeys. 2016 Mar 24;(573):31–83. doi: 10.3897/zookeys.573.7830 (PMC4829926; doi:10.3897/zookeys.573.7830)
Supplement: XML Treatment for Proteinus sweeneyi [file zookeys.573.7830-treatment7.xml]

<!DOCTYPE tp:taxon-treatment
  PUBLIC "-//TaxonX//DTD Taxonomic Treatment Publishing DTD v0 20100105//EN" "tax-treatment-NSO.dtd">
<tp:taxon-treatment xmlns:tp="http://www.plazi.org/taxpub"><tp:treatment-meta><kwd-group><label>Taxon classification</label><kwd><named-content content-type="kingdom">Animalia</named-content></kwd><kwd><named-content content-type="order">Coleoptera</named-content></kwd><kwd><named-content content-type="family">Staphylinidae</named-content></kwd></kwd-group><mixed-citation publication-type="journal"><person-group><name><surname>Webster</surname><given-names>Reginald P.</given-names></name><name><surname>Davies</surname><given-names>Anthony E.</given-names></name><name><surname>Klimaszewski</surname><given-names>Jan</given-names></name><name><surname>Bourdon</surname><given-names>Caroline</given-names></name></person-group><article-title>Further contributions to the staphylinid fauna of New Brunswick, Canada, and the USA, with descriptions of two new <italic><tp:taxon-name><tp:taxon-name-part taxon-name-part-type="genus">Proteinus</tp:taxon-name-part></tp:taxon-name></italic> species (<tp:taxon-name><tp:taxon-name-part taxon-name-part-type="order">Coleoptera</tp:taxon-name-part></tp:taxon-name>, <tp:taxon-name><tp:taxon-name-part taxon-name-part-type="family">Staphylinidae</tp:taxon-name-part></tp:taxon-name>)</article-title><source>Zookeys</source><day>24</day><month>3</month><year>2016</year><volume>2016</volume><issue>573</issue><fpage>31</fpage><lpage>83</lpage><pub-id pub-id-type="doi">10.3897/zookeys.573.7830</pub-id></mixed-citation></tp:treatment-meta><tp:nomenclature><tp:taxon-name>
                  <tp:taxon-name-part taxon-name-part-type="genus">Proteinus</tp:taxon-name-part>
                  <tp:taxon-name-part taxon-name-part-type="species">sweeneyi</tp:taxon-name-part>
                  <object-id xmlns:xlink="http://www.w3.org/1999/xlink" content-type="zoobank" xlink:type="simple">http://zoobank.org/BD6DAAE6-5C65-42B9-99CD-011785F11EAB</object-id>
                </tp:taxon-name><tp:taxon-authority>Webster &amp; Klimaszewski</tp:taxon-authority><tp:taxon-status xmlns:xlink="http://www.w3.org/1999/xlink" xlink:type="simple">sp. n.</tp:taxon-status><xref ref-type="fig" rid="F3">Figs 10–13</xref></tp:nomenclature><tp:treatment-sec sec-type="Holotype (male)"><title>Holotype (male).</title><p>
                  <bold>Canada, New Brunswick, Saint John Co.</bold>, Dipper Harbour, <named-content xmlns:xlink="http://www.w3.org/1999/xlink" content-type="dwc:verbatimCoordinates" xlink:type="simple">45.1169°N, 66.3771°W</named-content>, <named-content xmlns:xlink="http://www.w3.org/1999/xlink" content-type="date" xlink:type="simple">7.V.2006</named-content>, R.P. Webster // Sea beach, in decaying sea wrack on gravel and sand // PHOTO 2015-007, C. Bourdon (<named-content xmlns:xlink="http://www.w3.org/1999/xlink" content-type="dwc:institutional_code" xlink:type="simple">CNC</named-content>). <bold>Paratypes: Manitoba</bold>, 1 km north of Onanole, <named-content xmlns:xlink="http://www.w3.org/1999/xlink" content-type="date" xlink:type="simple">29.VIII.1979</named-content>, S.J. Miller, berlese ex mushrooms, aspen woods (2 ♂, <named-content xmlns:xlink="http://www.w3.org/1999/xlink" content-type="dwc:institutional_code" xlink:type="simple">CNC</named-content>); Riding Mountain National Park, near refuse pit, <named-content xmlns:xlink="http://www.w3.org/1999/xlink" content-type="date" xlink:type="simple">16.VIII.1979</named-content>, S.J. Miller, berlese ex moose dung (1 ♀, <named-content xmlns:xlink="http://www.w3.org/1999/xlink" content-type="dwc:institutional_code" xlink:type="simple">CNC</named-content>); same data except <named-content xmlns:xlink="http://www.w3.org/1999/xlink" content-type="date" xlink:type="simple">15.VIII.1979</named-content>, ex mammal burrows (2 ♂, <named-content xmlns:xlink="http://www.w3.org/1999/xlink" content-type="dwc:institutional_code" xlink:type="simple">CNC</named-content>). <bold>New Brunswick, Madawaska Co.</bold>, <named-content xmlns:xlink="http://www.w3.org/1999/xlink" content-type="dwc:verbatimCoordinates" xlink:type="simple">47.5984°N, 68.3667°W</named-content>, <named-content xmlns:xlink="http://www.w3.org/1999/xlink" content-type="date" xlink:type="simple">16.X.2013</named-content>, R.P. Webster // Mature hardwood forest, in decaying <italic><tp:taxon-name><tp:taxon-name-part taxon-name-part-type="genus">Tricholoma</tp:taxon-name-part></tp:taxon-name></italic> sp. (1 ♀, <abbrev xmlns:xlink="http://www.w3.org/1999/xlink" content-type="institution" xlink:title="Reginald Webster Collection, Charters Settlement, New Brunswick, Canada" xlink:type="simple">RWC</abbrev>). <bold>Queens Co.</bold>, Cranberry Lake P.N.A., <named-content xmlns:xlink="http://www.w3.org/1999/xlink" content-type="dwc:verbatimCoordinates" xlink:type="simple">45.1125°N, 65.6075°W</named-content>, <named-content xmlns:xlink="http://www.w3.org/1999/xlink" content-type="date" xlink:type="simple">24.IV-5.V.2009</named-content>, R. Webster &amp; M.-A. Giguère // red oak forest, Lindgren funnel trap (1 ♂, <abbrev xmlns:xlink="http://www.w3.org/1999/xlink" content-type="institution" xlink:title="Reginald Webster Collection, Charters Settlement, New Brunswick, Canada" xlink:type="simple">RWC</abbrev>). <bold>Restigouche Co.</bold>, Jacquet River Gorge P.N.A., <named-content xmlns:xlink="http://www.w3.org/1999/xlink" content-type="dwc:verbatimCoordinates" xlink:type="simple">47.8207°N, 65.9955°W</named-content>, <named-content xmlns:xlink="http://www.w3.org/1999/xlink" content-type="date" xlink:type="simple">15.VI.2009</named-content>, R.P. Webster // Black spruce forest with <italic><tp:taxon-name><tp:taxon-name-part taxon-name-part-type="genus">Populus</tp:taxon-name-part></tp:taxon-name></italic> sp., in gilled mushroom (1 ♂, <abbrev xmlns:xlink="http://www.w3.org/1999/xlink" content-type="institution" xlink:title="Reginald Webster Collection, Charters Settlement, New Brunswick, Canada" xlink:type="simple">RWC</abbrev>). <bold>Saint John Co.</bold>, same data as holotype (1 ♀ <abbrev xmlns:xlink="http://www.w3.org/1999/xlink" content-type="institution" xlink:title="Reginald Webster Collection, Charters Settlement, New Brunswick, Canada" xlink:type="simple">RWC</abbrev>); same data and collector as previous but <named-content xmlns:xlink="http://www.w3.org/1999/xlink" content-type="date" xlink:type="simple">15.V.2006</named-content> // Upper margin of sea beach, in decaying sea wrack under alders (♀, 1 ♂, <abbrev xmlns:xlink="http://www.w3.org/1999/xlink" content-type="institution" xlink:title="Reginald Webster Collection, Charters Settlement, New Brunswick, Canada" xlink:type="simple">RWC</abbrev>). <bold>York Co.</bold>, New Maryland, Charters Settlement, <named-content xmlns:xlink="http://www.w3.org/1999/xlink" content-type="dwc:verbatimCoordinates" xlink:type="simple">45.8395°N, 66.7391°W</named-content>, <named-content xmlns:xlink="http://www.w3.org/1999/xlink" content-type="date" xlink:type="simple">29.III.2006</named-content>, R.P. Webster, coll. // Mixed forest, flight intercept trap adjacent to composter (2 ♂, <abbrev xmlns:xlink="http://www.w3.org/1999/xlink" content-type="institution" xlink:title="Reginald Webster Collection, Charters Settlement, New Brunswick, Canada" xlink:type="simple">RWC</abbrev>). <bold>Nova Scotia</bold>, Cape Breton Highlands Nat. Park, Lone Shieling, PG729861, 100 m, <named-content xmlns:xlink="http://www.w3.org/1999/xlink" content-type="date" xlink:type="simple">6-7.VI.1983</named-content>, H. Goulet, forest malaise (1 ♂, <named-content xmlns:xlink="http://www.w3.org/1999/xlink" content-type="dwc:institutional_code" xlink:type="simple">CNC</named-content>); same data except <named-content xmlns:xlink="http://www.w3.org/1999/xlink" content-type="date" xlink:type="simple">9.VI.1983</named-content> (1 ♂, <named-content xmlns:xlink="http://www.w3.org/1999/xlink" content-type="dwc:institutional_code" xlink:type="simple">CNC</named-content>); same data except <named-content xmlns:xlink="http://www.w3.org/1999/xlink" content-type="date" xlink:type="simple">11-13.VI.1983</named-content> (1 ♂, <named-content xmlns:xlink="http://www.w3.org/1999/xlink" content-type="dwc:institutional_code" xlink:type="simple">CNC</named-content>); same data except <named-content xmlns:xlink="http://www.w3.org/1999/xlink" content-type="date" xlink:type="simple">VII.1983</named-content>, R. Vockeroth, malaise trap (1 ♂, 1 ♀, <named-content xmlns:xlink="http://www.w3.org/1999/xlink" content-type="dwc:institutional_code" xlink:type="simple">CNC</named-content>); same data except <named-content xmlns:xlink="http://www.w3.org/1999/xlink" content-type="date" xlink:type="simple">19.VI.1983</named-content>, Y. Bousquet, interception (1 ♂, 1 ♀, <named-content xmlns:xlink="http://www.w3.org/1999/xlink" content-type="dwc:institutional_code" xlink:type="simple">CNC</named-content>). <bold>Ontario</bold>, 7 km S Westport, Chaffeys Locks Biol. Station, <named-content xmlns:xlink="http://www.w3.org/1999/xlink" content-type="dwc:verbatimCoordinates" xlink:type="simple">44°34'08N, 76 °19'15W</named-content>, <named-content xmlns:xlink="http://www.w3.org/1999/xlink" content-type="date" xlink:type="simple">23.X.1985</named-content>, A. Davies, birch + maple litter beside logs (1 ♂, 1 ♀, <named-content xmlns:xlink="http://www.w3.org/1999/xlink" content-type="dwc:institutional_code" xlink:type="simple">CNC</named-content>); <bold>Quebec</bold>, Parc de la Gatineau, Blind Lake, <named-content xmlns:xlink="http://www.w3.org/1999/xlink" content-type="date" xlink:type="simple">8.V.1988</named-content>, A. &amp; Z. Smetana (1 ♂, 1 ♀, <named-content xmlns:xlink="http://www.w3.org/1999/xlink" content-type="dwc:institutional_code" xlink:type="simple">CNC</named-content>); Parc de la Gatineau, visitor centre, <named-content xmlns:xlink="http://www.w3.org/1999/xlink" content-type="dwc:verbatimCoordinates" xlink:type="simple">45.5068'N, 75.8161'W</named-content>, <named-content xmlns:xlink="http://www.w3.org/1999/xlink" content-type="date" xlink:type="simple">15-22.IV.1987</named-content>, J. Denis, J. Huber &amp; A. Davies, emergence trap at woodpile (7 ♂, 7 ♀, <named-content xmlns:xlink="http://www.w3.org/1999/xlink" content-type="dwc:institutional_code" xlink:type="simple">CNC</named-content>); same data except <named-content xmlns:xlink="http://www.w3.org/1999/xlink" content-type="date" xlink:type="simple">21-28.IV.1987</named-content> (2 ♂, 4 ♀, <named-content xmlns:xlink="http://www.w3.org/1999/xlink" content-type="dwc:institutional_code" xlink:type="simple">CNC</named-content>).</p></tp:treatment-sec><tp:treatment-sec sec-type="Etymology"><title>Etymology.</title><p>This species is named in honor of Jon Sweeney (<abbrev xmlns:xlink="http://www.w3.org/1999/xlink" content-type="institution" xlink:title="Natural Resources Canada, Canadian Forest Service - Atlantic Forestry Centre, Fredericton, New Brunswick, Canada" xlink:type="simple">AFC</abbrev>). His long-term project on the development of a general attractant for the detection of invasive species of <tp:taxon-name><tp:taxon-name-part taxon-name-part-type="family">Cerambycidae</tp:taxon-name-part></tp:taxon-name> provided numerous new species records from <abbrev xmlns:xlink="http://www.w3.org/1999/xlink" xlink:title="New Brunswick" xlink:type="simple">NB</abbrev> for the <tp:taxon-name><tp:taxon-name-part taxon-name-part-type="family">Cerambycidae</tp:taxon-name-part></tp:taxon-name> and many other <tp:taxon-name><tp:taxon-name-part taxon-name-part-type="order">Coleoptera</tp:taxon-name-part></tp:taxon-name> families.</p><!--PageBreak--></tp:treatment-sec><tp:treatment-sec sec-type="Description"><title>Description.</title><p>Body length 1.7–2.0 mm, head black, pronotum dark brown and lighter than head; elytra brown to dark brown, lighter than pronotum; first two antennal segments testaceous, remaining segments dark brown becoming darker toward last segment; legs testaceous; forebody and elytra with pubescence sparse, recumbent, directed posteriad; pronotum with microsculpture distinct, dilated on sides and at base, becoming isodiametric near center, punctures widely spaced, shallow; elytra with punctation coarse, sparse, with little microsculpture, thus appearing glossy; pronotum with lateral margin arcuate in anterior two-thirds, then almost straight to hind margin, widest just before hind angle, hind angle obtuse, narrowly rounded, hind margin sinuate; mesosternum with disk irregularly rugulose, with anteromedial carinae forming semi-circular ridge with anteromedial margin, mesosternal process broad, gradually tapering to narrowly rounded apex, with long, very fine median carina; metasternum very broadly rounded between middle coxae, disk sparsely, coarsely pubescent; body shape and proportions as in Fig. <xref ref-type="fig" rid="F3">10</xref>. <bold>Male.</bold> Front tarsus with first tarsomere expanded, parallel-sided, 3x as long as wide, as long as next 4 together, remaining segments normal; posterior margin of middle trochanter almost evenly rounded, without peg setae; middle femur with hind margin expanded in apical half, with 2-3 coarse setae on expansion; middle tibia broadly arcuate, inner margin without peg-like setae or projection; hind trochanter explanate, with dense patch of short pile covering half of posteroventral surface; hind tibia expanded in ventral aspect, widest at distal third, inner margin obliquely excavate in apical half, with dense patch of short erect setae near apex. Tergite VII triangular in shape, posterior margin truncate at apex (Fig. <xref ref-type="fig" rid="F3">12</xref>); posterior margin of sternite VII broadly rounded with a deep semicircular emargination (Fig. <xref ref-type="fig" rid="F3">13</xref>). Median lobe of aedeagus with an angular subapical part in lateral view, without obvious darkened internal structures, other characters as illustrated (Fig. <xref ref-type="fig" rid="F3">11</xref>). <bold>Female.</bold> Similar to male, but first tarsal segment only slightly expanded; middle tibia nearly straight. Tergite VII similar in shape to that of male; sternite VII without emargination.</p><fig id="F3" position="float" orientation="portrait"><label>Figures 10–13.</label><caption><p>
          <italic><tp:taxon-name><tp:taxon-name-part taxon-name-part-type="genus">Proteinus</tp:taxon-name-part> <tp:taxon-name-part taxon-name-part-type="species">sweeneyi</tp:taxon-name-part></tp:taxon-name></italic> Webster &amp; Klimaszewski, sp. n.: <bold>10</bold> male habitus in dorsal view <bold>11</bold> median lobe of aedeagus in lateral view <bold>12</bold> male tergite VII <bold>13</bold> male sternite VII.</p></caption><graphic xmlns:xlink="http://www.w3.org/1999/xlink" xlink:href="zookeys-573-031-g003.jpg" position="float" orientation="portrait" xlink:type="simple" id="oo_82350.jpg"/></fig></tp:treatment-sec><tp:treatment-sec sec-type="Distribution"><title>Distribution.</title><p>This species is known from <abbrev xmlns:xlink="http://www.w3.org/1999/xlink" xlink:title="Manitoba" xlink:type="simple">MB</abbrev>, <abbrev xmlns:xlink="http://www.w3.org/1999/xlink" xlink:title="Ontario" xlink:type="simple">ON</abbrev>, <abbrev xmlns:xlink="http://www.w3.org/1999/xlink" xlink:title="Quebec" xlink:type="simple">QC</abbrev>, <abbrev xmlns:xlink="http://www.w3.org/1999/xlink" xlink:title="New Brunswick" xlink:type="simple">NB</abbrev>, and <abbrev xmlns:xlink="http://www.w3.org/1999/xlink" xlink:title="Nova Scotia" xlink:type="simple">NS</abbrev> in Canada.</p></tp:treatment-sec><tp:treatment-sec sec-type="Natural history"><title>Natural history.</title><p>In <abbrev xmlns:xlink="http://www.w3.org/1999/xlink" xlink:title="New Brunswick" xlink:type="simple">NB</abbrev>, this species was found in a red oak forest, mature hardwood forest, black spruce (<italic><tp:taxon-name><tp:taxon-name-part taxon-name-part-type="genus">Picea</tp:taxon-name-part> <tp:taxon-name-part taxon-name-part-type="species">mariana</tp:taxon-name-part></tp:taxon-name></italic> (Mill.) BSP) forest with <italic><tp:taxon-name><tp:taxon-name-part taxon-name-part-type="genus">Populus</tp:taxon-name-part></tp:taxon-name></italic> sp., a mixed forest, and on a sea beach. Specimens were collected from decaying <italic><tp:taxon-name><tp:taxon-name-part taxon-name-part-type="genus">Tricholoma</tp:taxon-name-part></tp:taxon-name></italic> sp., a gilled mushroom, decaying sea wrack, a Lindgren funnel trap, and a flight intercept trap adjacent to a composter. Elsewhere, this species was collected from mushrooms, moose dung, a mammal burrow, birch (<italic><tp:taxon-name><tp:taxon-name-part taxon-name-part-type="genus">Betula</tp:taxon-name-part></tp:taxon-name></italic>) and maple (<italic><tp:taxon-name><tp:taxon-name-part taxon-name-part-type="genus">Acer</tp:taxon-name-part></tp:taxon-name></italic>) litter beside logs, and from an emergence trap at a wood pile; some specimens were captured in malaise and flight intercept traps. Adults were collected from March to October.</p></tp:treatment-sec><tp:treatment-sec sec-type="Comments"><title>Comments.</title><p>We compared the genitalia of the types of all known North American species and available illustrations of the genitalia of all Palearctic species and found none matching this species, which led to the conclusion that this species was undescribed. There are several other species of <italic><tp:taxon-name><tp:taxon-name-part taxon-name-part-type="genus">Proteinus</tp:taxon-name-part></tp:taxon-name></italic> (<italic><tp:taxon-name><tp:taxon-name-part taxon-name-part-type="genus">Proteinus</tp:taxon-name-part> <tp:taxon-name-part taxon-name-part-type="species">atomarius</tp:taxon-name-part></tp:taxon-name></italic> Erichson, <italic><tp:taxon-name><tp:taxon-name-part taxon-name-part-type="genus">Proteinus</tp:taxon-name-part> <tp:taxon-name-part taxon-name-part-type="species">basalis</tp:taxon-name-part></tp:taxon-name></italic> Mäklin, <italic><tp:taxon-name><tp:taxon-name-part taxon-name-part-type="genus">Proteinus</tp:taxon-name-part> <tp:taxon-name-part taxon-name-part-type="species">brachypterus</tp:taxon-name-part></tp:taxon-name></italic> (Fabricius), <italic><tp:taxon-name><tp:taxon-name-part taxon-name-part-type="genus">Proteinus</tp:taxon-name-part> <tp:taxon-name-part taxon-name-part-type="species">collaris</tp:taxon-name-part></tp:taxon-name></italic> Hatch, <italic><tp:taxon-name><tp:taxon-name-part taxon-name-part-type="genus">Proteinus</tp:taxon-name-part> <tp:taxon-name-part taxon-name-part-type="species">densipennis</tp:taxon-name-part></tp:taxon-name></italic> Bernhauer, <italic><tp:taxon-name><tp:taxon-name-part taxon-name-part-type="genus">Proteinus</tp:taxon-name-part> <tp:taxon-name-part taxon-name-part-type="species">limbatus</tp:taxon-name-part></tp:taxon-name></italic> Mäklin [all examined]) reported from Canada, including a number of undescribed species (in <named-content xmlns:xlink="http://www.w3.org/1999/xlink" content-type="dwc:institutional_code" xlink:type="simple">CNC</named-content>), that are mostly western in distribution. However, it is beyond the scope of <!--PageBreak-->this publication to present a comparison of our newly described species with all of the other North American species until this genus is revised. We therefore provide comparisons only for the five species known to occur in <abbrev xmlns:xlink="http://www.w3.org/1999/xlink" xlink:title="New Brunswick" xlink:type="simple">NB</abbrev>. The external morphology has a limited number of diagnostic features and the shape and structure of the median lobe of the aedeagus are the most reliable for species level identification.</p><p>
                  <italic><tp:taxon-name><tp:taxon-name-part taxon-name-part-type="genus">Proteinus</tp:taxon-name-part> <tp:taxon-name-part taxon-name-part-type="species">hughesi</tp:taxon-name-part></tp:taxon-name></italic>, <italic><tp:taxon-name><tp:taxon-name-part taxon-name-part-type="genus">Proteinus</tp:taxon-name-part> <tp:taxon-name-part taxon-name-part-type="species">parvulus</tp:taxon-name-part></tp:taxon-name></italic>, and <italic><tp:taxon-name><tp:taxon-name-part taxon-name-part-type="genus">Proteinus</tp:taxon-name-part> <tp:taxon-name-part taxon-name-part-type="species">sweeneyi</tp:taxon-name-part></tp:taxon-name></italic> are very similar in coloration and general habitus but differ most notably in characters of the pronotum, middle tibia, and the shape of the aedeagus (Figs <xref ref-type="fig" rid="F1">2</xref>, <xref ref-type="fig" rid="F2">6–7</xref>, <xref ref-type="fig" rid="F3">11</xref>) in the males. Males of <italic><tp:taxon-name><tp:taxon-name-part taxon-name-part-type="genus">Proteinus</tp:taxon-name-part> <tp:taxon-name-part taxon-name-part-type="species">hughesi</tp:taxon-name-part></tp:taxon-name></italic> have a row of peg-like setae along the inner margin of the mesotibia, which are absent in <italic><tp:taxon-name><tp:taxon-name-part taxon-name-part-type="genus">Proteinus</tp:taxon-name-part> <tp:taxon-name-part taxon-name-part-type="species">parvulus</tp:taxon-name-part></tp:taxon-name></italic> and <italic><tp:taxon-name><tp:taxon-name-part taxon-name-part-type="genus">Proteinus</tp:taxon-name-part> <tp:taxon-name-part taxon-name-part-type="species">sweeneyi</tp:taxon-name-part></tp:taxon-name></italic> (Fig. <xref ref-type="fig" rid="F1">1</xref>). The mesotibia of <italic><tp:taxon-name><tp:taxon-name-part taxon-name-part-type="genus">Proteinus</tp:taxon-name-part> <tp:taxon-name-part taxon-name-part-type="species">parvulus</tp:taxon-name-part></tp:taxon-name></italic> bears a small fin-like projection at the apex of the inner margin (Fig. <xref ref-type="fig" rid="F2">5</xref>), while in <italic><tp:taxon-name><tp:taxon-name-part taxon-name-part-type="genus">Proteinus</tp:taxon-name-part> <tp:taxon-name-part taxon-name-part-type="species">sweeneyi</tp:taxon-name-part></tp:taxon-name></italic> the middle tibia is without any modification of the inner margin (Fig. <xref ref-type="fig" rid="F3">10</xref>). Females are more difficult to separate but they differ in the shape and microsculpture of the pronotum. In <italic><tp:taxon-name><tp:taxon-name-part taxon-name-part-type="genus">Proteinus</tp:taxon-name-part> <tp:taxon-name-part taxon-name-part-type="species">sweeneyi</tp:taxon-name-part></tp:taxon-name></italic>, the pronotal microsculpture is dilated laterally and basally, becoming isodiametric only near the center; in <italic><tp:taxon-name><tp:taxon-name-part taxon-name-part-type="genus">Proteinus</tp:taxon-name-part> <tp:taxon-name-part taxon-name-part-type="species">parvulus</tp:taxon-name-part></tp:taxon-name></italic> and <italic><tp:taxon-name><tp:taxon-name-part taxon-name-part-type="genus">Proteinus</tp:taxon-name-part> <tp:taxon-name-part taxon-name-part-type="species">hughesi</tp:taxon-name-part></tp:taxon-name></italic>, the microsculpture is isodiametric on nearly all of the pronotum. In <italic><tp:taxon-name><tp:taxon-name-part taxon-name-part-type="genus">Proteinus</tp:taxon-name-part> <tp:taxon-name-part taxon-name-part-type="species">hughesi</tp:taxon-name-part></tp:taxon-name></italic>, the pronotum is widest near the base, with the lateral margins arcuate on the anterior third, then straight to the almost rectangular hind angles; in <italic><tp:taxon-name><tp:taxon-name-part taxon-name-part-type="genus">Proteinus</tp:taxon-name-part> <tp:taxon-name-part taxon-name-part-type="species">parvulus</tp:taxon-name-part></tp:taxon-name></italic>, the lateral margin is arcuate throughout, with the widest point near the middle and the hind angle is obtuse. <italic><tp:taxon-name><tp:taxon-name-part taxon-name-part-type="genus">Proteinus</tp:taxon-name-part> <tp:taxon-name-part taxon-name-part-type="species">acadiensis</tp:taxon-name-part></tp:taxon-name></italic> and <italic><tp:taxon-name><tp:taxon-name-part taxon-name-part-type="genus">Proteinus</tp:taxon-name-part> <tp:taxon-name-part taxon-name-part-type="species">pseudothomasi</tp:taxon-name-part></tp:taxon-name></italic> differ from the above three species by their coloration (light brown or reddish brown), the lack of modification of the middle and hind legs in the males (the middle tibia is arcuate in <italic><tp:taxon-name><tp:taxon-name-part taxon-name-part-type="genus">Proteinus</tp:taxon-name-part> <tp:taxon-name-part taxon-name-part-type="species">acadiensis</tp:taxon-name-part></tp:taxon-name></italic>), and the shape of the genitalia (see Figs <xref ref-type="fig" rid="F1">4</xref>, <xref ref-type="fig" rid="F8">31</xref>, <xref ref-type="fig" rid="F8">32</xref> for <italic><tp:taxon-name><tp:taxon-name-part taxon-name-part-type="genus">Proteinus</tp:taxon-name-part> <tp:taxon-name-part taxon-name-part-type="species">pseudothomasi</tp:taxon-name-part></tp:taxon-name></italic> and Figs <xref ref-type="fig" rid="F2">5</xref>, <xref ref-type="fig" rid="F8">33</xref> for <italic><tp:taxon-name><tp:taxon-name-part taxon-name-part-type="genus">Proteinus</tp:taxon-name-part> <tp:taxon-name-part taxon-name-part-type="species">acadiensis</tp:taxon-name-part></tp:taxon-name></italic> in <xref ref-type="bibr" rid="B32">Klimaszewski et al. (2005)</xref>).</p></tp:treatment-sec><tp:treatment-sec><!--Section generated to contain objects referenced in tp:taxon-treatment.--><fig id="F1" position="float" orientation="portrait"><label>Figures 1–4.</label><caption><p>
          <italic><tp:taxon-name><tp:taxon-name-part taxon-name-part-type="genus">Proteinus</tp:taxon-name-part> <tp:taxon-name-part taxon-name-part-type="species">hughesi</tp:taxon-name-part></tp:taxon-name></italic> Webster &amp; Klimaszewski, sp. n.: <bold>1</bold> male habitus in dorsal view <bold>2</bold> median lobe of aedeagus in lateral view <bold>3</bold> male tergite VII <bold>4</bold> male sternite VII.</p></caption><graphic xmlns:xlink="http://www.w3.org/1999/xlink" xlink:href="zookeys-573-031-g001.jpg" position="float" orientation="portrait" xlink:type="simple" id="oo_82347.jpg"/></fig><fig id="F2" position="float" orientation="portrait"><label>Figures 5–9.</label><caption><p>
          <italic><tp:taxon-name><tp:taxon-name-part taxon-name-part-type="genus">Proteinus</tp:taxon-name-part> <tp:taxon-name-part taxon-name-part-type="species">parvulus</tp:taxon-name-part></tp:taxon-name></italic> LeConte: <bold>5</bold> male habitus in dorsal view <bold>6–7</bold> median lobe of aedeagus in lateral view <bold>8</bold> male tergite VII <bold>9</bold> male sternite VII.</p></caption><graphic xmlns:xlink="http://www.w3.org/1999/xlink" xlink:href="zookeys-573-031-g002.jpg" position="float" orientation="portrait" xlink:type="simple" id="oo_82349.jpg"/></fig><fig id="F8" position="float" orientation="portrait"><label>Figures 30–33.</label><caption><p>
          <italic><tp:taxon-name><tp:taxon-name-part taxon-name-part-type="genus">Carpelimus</tp:taxon-name-part> <tp:taxon-name-part taxon-name-part-type="species">quadripunctatus</tp:taxon-name-part></tp:taxon-name></italic> (Say): <bold>30</bold> habitus in dorsal view <bold>31</bold> aedeagus in ventral view. <italic><tp:taxon-name><tp:taxon-name-part taxon-name-part-type="genus">Carpelimus</tp:taxon-name-part> <tp:taxon-name-part taxon-name-part-type="species">rivularis</tp:taxon-name-part></tp:taxon-name></italic> (Motschulsky) <bold>32</bold> habitus in dorsal view <bold>33</bold> aedeagus in ventral view.</p></caption><graphic xmlns:xlink="http://www.w3.org/1999/xlink" xlink:href="zookeys-573-031-g008.jpg" position="float" orientation="portrait" xlink:type="simple" id="oo_82355.jpg"/></fig></tp:treatment-sec><ref-list><ref id="B32"><mixed-citation xmlns:xlink="http://www.w3.org/1999/xlink" xlink:type="simple">
          <person-group><name name-style="western"><surname>Klimaszewski</surname><given-names>J</given-names></name><name name-style="western"><surname>Sweeney</surname><given-names>J</given-names></name><name name-style="western"><surname>Price</surname><given-names>J</given-names></name><name name-style="western"><surname>Pelletier</surname><given-names>G</given-names></name></person-group> (<year>2005</year>) <article-title>Rove beetles (<tp:taxon-name><tp:taxon-name-part taxon-name-part-type="order">Coleoptera</tp:taxon-name-part></tp:taxon-name>: <tp:taxon-name><tp:taxon-name-part taxon-name-part-type="family">Staphylinidae</tp:taxon-name-part></tp:taxon-name>) in red spruce stands, eastern Canada: diversity, abundance, and descriptions of new species.</article-title> <source>The Canadian Entomologist</source> <volume>137</volume>: <fpage>1</fpage>–<lpage>48</lpage>. doi: <ext-link xlink:type="simple" ext-link-type="doi" xlink:href="10.4039/n03-123">10.4039/n03-123</ext-link></mixed-citation></ref></ref-list></tp:taxon-treatment>
