# Supplementary material for: Further contributions to the staphylinid fauna of New Brunswick, Canada, and the USA, with descriptions of two new Proteinus species (Coleoptera, Staphylinidae)
Source: Zookeys. 2016 Mar 24;(573):31–83. doi: 10.3897/zookeys.573.7830 (PMC4829926; doi:10.3897/zookeys.573.7830)
Supplement: XML Treatment for Sepedophilus immaculatus [file zookeys.573.7830-treatment9.xml]

<!DOCTYPE tp:taxon-treatment
  PUBLIC "-//TaxonX//DTD Taxonomic Treatment Publishing DTD v0 20100105//EN" "tax-treatment-NSO.dtd">
<tp:taxon-treatment xmlns:tp="http://www.plazi.org/taxpub"><tp:treatment-meta><kwd-group><label>Taxon classification</label><kwd><named-content content-type="kingdom">Animalia</named-content></kwd><kwd><named-content content-type="order">Coleoptera</named-content></kwd><kwd><named-content content-type="family">Staphylinidae</named-content></kwd></kwd-group><mixed-citation publication-type="journal"><person-group><name><surname>Webster</surname><given-names>Reginald P.</given-names></name><name><surname>Davies</surname><given-names>Anthony E.</given-names></name><name><surname>Klimaszewski</surname><given-names>Jan</given-names></name><name><surname>Bourdon</surname><given-names>Caroline</given-names></name></person-group><article-title>Further contributions to the staphylinid fauna of New Brunswick, Canada, and the USA, with descriptions of two new <italic><tp:taxon-name><tp:taxon-name-part taxon-name-part-type="genus">Proteinus</tp:taxon-name-part></tp:taxon-name></italic> species (<tp:taxon-name><tp:taxon-name-part taxon-name-part-type="order">Coleoptera</tp:taxon-name-part></tp:taxon-name>, <tp:taxon-name><tp:taxon-name-part taxon-name-part-type="family">Staphylinidae</tp:taxon-name-part></tp:taxon-name>)</article-title><source>Zookeys</source><day>24</day><month>3</month><year>2016</year><volume>2016</volume><issue>573</issue><fpage>31</fpage><lpage>83</lpage><pub-id pub-id-type="doi">10.3897/zookeys.573.7830</pub-id></mixed-citation></tp:treatment-meta><tp:nomenclature><tp:taxon-name>
                  <tp:taxon-name-part taxon-name-part-type="genus">Sepedophilus</tp:taxon-name-part>
                  <tp:taxon-name-part taxon-name-part-type="species">immaculatus</tp:taxon-name-part>
                </tp:taxon-name><tp:taxon-authority>(Stephens, 1832)†</tp:taxon-authority><xref ref-type="fig" rid="F4">Figs 14–15</xref><!--PageBreak--></tp:nomenclature><tp:treatment-sec sec-type="material"><title>Material examined.</title><p>
                  <bold>New Brunswick, York Co.</bold> 15 km W of Tracy, off Rt. 645, <named-content xmlns:xlink="http://www.w3.org/1999/xlink" content-type="dwc:verbatimCoordinates" xlink:type="simple">45.6848°N, 66.8821°W</named-content>, <named-content xmlns:xlink="http://www.w3.org/1999/xlink" content-type="date" xlink:type="simple">16-30.VI.2010</named-content>, R. Webster &amp; C. MacKay, coll. // Old red pine forest, Lindgren funnel trap (1 ♂, <abbrev xmlns:xlink="http://www.w3.org/1999/xlink" content-type="institution" xlink:title="Reginald Webster Collection, Charters Settlement, New Brunswick, Canada" xlink:type="simple">RWC</abbrev>).</p></tp:treatment-sec><tp:treatment-sec sec-type="Distribution in Canada and Alaska"><title>Distribution in Canada and Alaska.</title><p>
                  <bold><abbrev xmlns:xlink="http://www.w3.org/1999/xlink" xlink:title="New Brunswick" xlink:type="simple">NB</abbrev> (New North American record)</bold>. This is the first record of this Palaearctic species for North America. <italic><tp:taxon-name><tp:taxon-name-part taxon-name-part-type="genus">Sepedophilus</tp:taxon-name-part> <tp:taxon-name-part taxon-name-part-type="species">immaculatus</tp:taxon-name-part></tp:taxon-name></italic> is a common species in Europe, occurring in southeastern, eastern, middle Europe, the southern part of northern Europe to western Siberia, Great Britain south to Algeria, Tunisia, Cyprus, Iran, Lebanon, and Turkey (Schülke &amp; Smetana 2015: 472).</p></tp:treatment-sec><tp:treatment-sec sec-type="Natural history"><title>Natural history.</title><p>In Europe, <italic><tp:taxon-name><tp:taxon-name-part taxon-name-part-type="genus">Sepedophilus</tp:taxon-name-part> <tp:taxon-name-part taxon-name-part-type="species">immaculatus</tp:taxon-name-part></tp:taxon-name></italic> occurs in various forest types and habitats, including beech (<italic><tp:taxon-name><tp:taxon-name-part taxon-name-part-type="genus">Fagus</tp:taxon-name-part></tp:taxon-name></italic>) forest, steppe with shrubbery, mixed hardwood forest, mixed forest, <italic><tp:taxon-name><tp:taxon-name-part taxon-name-part-type="genus">Quercus</tp:taxon-name-part></tp:taxon-name></italic> forest, flood plain forest, <italic><tp:taxon-name><tp:taxon-name-part taxon-name-part-type="genus">Quercus</tp:taxon-name-part></tp:taxon-name></italic>–<italic><tp:taxon-name><tp:taxon-name-part taxon-name-part-type="genus">Carpinus</tp:taxon-name-part></tp:taxon-name></italic> [oak–hornbeam] forest, and stream ravine (<xref ref-type="bibr" rid="B54">Schülke 2011</xref>). Specimens were found in leaf litter, a pinewood wood pile, flood debris, in refuse, vinegar trap, chestnut bark, and sifted from litter in a <italic><tp:taxon-name><tp:taxon-name-part taxon-name-part-type="genus">Platanus</tp:taxon-name-part></tp:taxon-name></italic> tree hole in the above habitats.</p></tp:treatment-sec><tp:treatment-sec sec-type="Comments"><title>Comments.</title><p>This adventive species is distinguished from other North American species of <italic><tp:taxon-name><tp:taxon-name-part taxon-name-part-type="genus">Sepedophilus</tp:taxon-name-part></tp:taxon-name></italic> by the distinctively shaped internal structures of the aedeagus (Figs <xref ref-type="fig" rid="F4">14–15</xref>) (See <xref ref-type="bibr" rid="B54">Schülke 2011</xref> for additional details; Figs <xref ref-type="fig" rid="F1">3</xref> &amp; <xref ref-type="fig" rid="F1">4</xref>, p 1613), with a “corkscrew-shaped” sclerite in the internal sac, and the complete lack of lateral bristles on the abdomen.</p><fig id="F4" position="float" orientation="portrait"><label>Figures 14–17.</label><caption><p>
          <italic><tp:taxon-name><tp:taxon-name-part taxon-name-part-type="genus">Sepedophilus</tp:taxon-name-part> <tp:taxon-name-part taxon-name-part-type="species">immaculatus</tp:taxon-name-part></tp:taxon-name></italic> (Stephens): <bold>14</bold> habitus in dorsal view <bold>15</bold> aedeagus in ventral view. <italic><tp:taxon-name><tp:taxon-name-part taxon-name-part-type="genus">Carpelimus</tp:taxon-name-part> <tp:taxon-name-part taxon-name-part-type="species">difficilis</tp:taxon-name-part></tp:taxon-name></italic> (Casey): <bold>16</bold> habitus in dorsal view <bold>17</bold> aedeagus in ventral view.</p></caption><graphic xmlns:xlink="http://www.w3.org/1999/xlink" xlink:href="zookeys-573-031-g004.jpg" position="float" orientation="portrait" xlink:type="simple" id="oo_82351.jpg"/></fig></tp:treatment-sec><tp:treatment-sec><!--Section generated to contain objects referenced in tp:taxon-treatment.--><fig id="F1" position="float" orientation="portrait"><label>Figures 1–4.</label><caption><p>
          <italic><tp:taxon-name><tp:taxon-name-part taxon-name-part-type="genus">Proteinus</tp:taxon-name-part> <tp:taxon-name-part taxon-name-part-type="species">hughesi</tp:taxon-name-part></tp:taxon-name></italic> Webster &amp; Klimaszewski, sp. n.: <bold>1</bold> male habitus in dorsal view <bold>2</bold> median lobe of aedeagus in lateral view <bold>3</bold> male tergite VII <bold>4</bold> male sternite VII.</p></caption><graphic xmlns:xlink="http://www.w3.org/1999/xlink" xlink:href="zookeys-573-031-g001.jpg" position="float" orientation="portrait" xlink:type="simple" id="oo_82347.jpg"/></fig></tp:treatment-sec><ref-list><ref id="B54"><mixed-citation xmlns:xlink="http://www.w3.org/1999/xlink" xlink:type="simple">
          <person-group><name name-style="western"><surname>Schülke</surname><given-names>M</given-names></name></person-group> (<year>2011</year>) <article-title>Zur identität von <italic><tp:taxon-name><tp:taxon-name-part taxon-name-part-type="genus">Sepedophilus</tp:taxon-name-part> <tp:taxon-name-part taxon-name-part-type="species">immaculatus</tp:taxon-name-part></tp:taxon-name></italic> Stephens (<tp:taxon-name><tp:taxon-name-part taxon-name-part-type="order">Coleoptera</tp:taxon-name-part></tp:taxon-name>, <tp:taxon-name><tp:taxon-name-part taxon-name-part-type="family">Staphylinidae</tp:taxon-name-part></tp:taxon-name>, <tp:taxon-name><tp:taxon-name-part taxon-name-part-type="subfamily">Tachyporinae</tp:taxon-name-part></tp:taxon-name>).</article-title> <source>Linzer biologische Beiträge</source> <volume>43</volume>: <fpage>1609</fpage>–<lpage>1615</lpage>.</mixed-citation></ref></ref-list></tp:taxon-treatment>
