# Supplementary material for: Further contributions to the staphylinid fauna of New Brunswick, Canada, and the USA, with descriptions of two new Proteinus species (Coleoptera, Staphylinidae)
Source: Zookeys. 2016 Mar 24;(573):31–83. doi: 10.3897/zookeys.573.7830 (PMC4829926; doi:10.3897/zookeys.573.7830)
Supplement: XML Treatment for Carpelimus [file zookeys.573.7830-treatment13.xml]

<!DOCTYPE tp:taxon-treatment
  PUBLIC "-//TaxonX//DTD Taxonomic Treatment Publishing DTD v0 20100105//EN" "tax-treatment-NSO.dtd">
<tp:taxon-treatment xmlns:tp="http://www.plazi.org/taxpub"><tp:treatment-meta><kwd-group><label>Taxon classification</label><kwd><named-content content-type="kingdom">Animalia</named-content></kwd><kwd><named-content content-type="order">Coleoptera</named-content></kwd><kwd><named-content content-type="family">Staphylinidae</named-content></kwd></kwd-group><mixed-citation publication-type="journal"><person-group><name><surname>Webster</surname><given-names>Reginald P.</given-names></name><name><surname>Davies</surname><given-names>Anthony E.</given-names></name><name><surname>Klimaszewski</surname><given-names>Jan</given-names></name><name><surname>Bourdon</surname><given-names>Caroline</given-names></name></person-group><article-title>Further contributions to the staphylinid fauna of New Brunswick, Canada, and the USA, with descriptions of two new <italic><tp:taxon-name><tp:taxon-name-part taxon-name-part-type="genus">Proteinus</tp:taxon-name-part></tp:taxon-name></italic> species (<tp:taxon-name><tp:taxon-name-part taxon-name-part-type="order">Coleoptera</tp:taxon-name-part></tp:taxon-name>, <tp:taxon-name><tp:taxon-name-part taxon-name-part-type="family">Staphylinidae</tp:taxon-name-part></tp:taxon-name>)</article-title><source>Zookeys</source><day>24</day><month>3</month><year>2016</year><volume>2016</volume><issue>573</issue><fpage>31</fpage><lpage>83</lpage><pub-id pub-id-type="doi">10.3897/zookeys.573.7830</pub-id></mixed-citation></tp:treatment-meta><tp:nomenclature><tp:taxon-name>
                  <tp:taxon-name-part taxon-name-part-type="genus">Carpelimus</tp:taxon-name-part>
                </tp:taxon-name><tp:taxon-authority>Leach, 1819</tp:taxon-authority></tp:nomenclature><tp:treatment-sec sec-type="Note"><title>Note.</title><p>Examples of each of the <italic><tp:taxon-name><tp:taxon-name-part taxon-name-part-type="genus">Carpelimus</tp:taxon-name-part></tp:taxon-name></italic> species reported below were determined by György Makranczy, Hungarian Natural History Museum, Hungary. These specimens are currently in the Hungarian Natural History Museum. Other <italic><tp:taxon-name><tp:taxon-name-part taxon-name-part-type="genus">Carpelimus</tp:taxon-name-part></tp:taxon-name></italic> specimens of the species reported below were determined by R.P. Webster, based on the <!--PageBreak-->above determinations. The aedeagi of the adventive species were also compared to the illustrations provided by <xref ref-type="bibr" rid="B24">Gildenkov (2015)</xref> for additional confirmation. György Makranczy is currently working on a much-needed revision of the North American members of this genus, for which all published records (see below) must be re-examined, as the last revision was by <xref ref-type="bibr" rid="B17">Casey (1889)</xref>. Eight of the 12 species reported below are new records for Canada. However, until a revision of the Nearctic fauna is completed, we have no idea what the true distributions might be in the rest of the continent, aside from the types and the records reported here. There are at least another 10 species of <italic><tp:taxon-name><tp:taxon-name-part taxon-name-part-type="genus">Carpelimus</tp:taxon-name-part></tp:taxon-name></italic> from <abbrev xmlns:xlink="http://www.w3.org/1999/xlink" xlink:title="New Brunswick" xlink:type="simple">NB</abbrev> that cannot be named at this time.</p></tp:treatment-sec><ref-list><ref id="B24"><mixed-citation xmlns:xlink="http://www.w3.org/1999/xlink" xlink:type="simple">
          <person-group><name name-style="western"><surname>Gildenkov</surname><given-names>MY</given-names></name></person-group> (<year>2015</year>) <source>Fauna <italic><tp:taxon-name><tp:taxon-name-part taxon-name-part-type="genus">Carpelimus</tp:taxon-name-part></tp:taxon-name></italic> Starogo Sveta (<tp:taxon-name><tp:taxon-name-part taxon-name-part-type="order">Coleoptera</tp:taxon-name-part></tp:taxon-name>: <tp:taxon-name><tp:taxon-name-part taxon-name-part-type="family">Staphylinidae</tp:taxon-name-part></tp:taxon-name>). Fauna <italic><tp:taxon-name><tp:taxon-name-part taxon-name-part-type="genus">Carpelimus</tp:taxon-name-part></tp:taxon-name></italic> of the Old World. Monografiya.</source> <publisher-name>Smolensk</publisher-name>, <publisher-loc>Izdatel’stvo SmolGU</publisher-loc>, <size units="page">413 pp</size>.</mixed-citation></ref><ref id="B17"><mixed-citation xmlns:xlink="http://www.w3.org/1999/xlink" xlink:type="simple">
          <person-group><name name-style="western"><surname>Casey</surname><given-names>TL</given-names></name></person-group> (<year>1889</year>) <article-title>A preliminary monograph of the North American species of <italic><tp:taxon-name><tp:taxon-name-part taxon-name-part-type="genus">Trogophloeus</tp:taxon-name-part></tp:taxon-name></italic>.</article-title> <source>Annals of the New York Academy of Sciences</source> <volume>4</volume>(<issue>10/11</issue>): <fpage>322</fpage>–<lpage>383</lpage>. doi: <ext-link xlink:type="simple" ext-link-type="doi" xlink:href="10.1111/j.1749-6632.1889.tb57043.x">10.1111/j.1749-6632.1889.tb57043.x</ext-link></mixed-citation></ref></ref-list></tp:taxon-treatment>
