# Supplementary material for: Further contributions to the staphylinid fauna of New Brunswick, Canada, and the USA, with descriptions of two new Proteinus species (Coleoptera, Staphylinidae)
Source: Zookeys. 2016 Mar 24;(573):31–83. doi: 10.3897/zookeys.573.7830 (PMC4829926; doi:10.3897/zookeys.573.7830)
Supplement: XML Treatment for Carpelimus erichsoni [file zookeys.573.7830-treatment15.xml]

<!DOCTYPE tp:taxon-treatment
  PUBLIC "-//TaxonX//DTD Taxonomic Treatment Publishing DTD v0 20100105//EN" "tax-treatment-NSO.dtd">
<tp:taxon-treatment xmlns:tp="http://www.plazi.org/taxpub"><tp:treatment-meta><kwd-group><label>Taxon classification</label><kwd><named-content content-type="kingdom">Animalia</named-content></kwd><kwd><named-content content-type="order">Coleoptera</named-content></kwd><kwd><named-content content-type="family">Staphylinidae</named-content></kwd></kwd-group><mixed-citation publication-type="journal"><person-group><name><surname>Webster</surname><given-names>Reginald P.</given-names></name><name><surname>Davies</surname><given-names>Anthony E.</given-names></name><name><surname>Klimaszewski</surname><given-names>Jan</given-names></name><name><surname>Bourdon</surname><given-names>Caroline</given-names></name></person-group><article-title>Further contributions to the staphylinid fauna of New Brunswick, Canada, and the USA, with descriptions of two new <italic><tp:taxon-name><tp:taxon-name-part taxon-name-part-type="genus">Proteinus</tp:taxon-name-part></tp:taxon-name></italic> species (<tp:taxon-name><tp:taxon-name-part taxon-name-part-type="order">Coleoptera</tp:taxon-name-part></tp:taxon-name>, <tp:taxon-name><tp:taxon-name-part taxon-name-part-type="family">Staphylinidae</tp:taxon-name-part></tp:taxon-name>)</article-title><source>Zookeys</source><day>24</day><month>3</month><year>2016</year><volume>2016</volume><issue>573</issue><fpage>31</fpage><lpage>83</lpage><pub-id pub-id-type="doi">10.3897/zookeys.573.7830</pub-id></mixed-citation></tp:treatment-meta><tp:nomenclature><tp:taxon-name>
                  <tp:taxon-name-part taxon-name-part-type="genus">Carpelimus</tp:taxon-name-part>
                  <tp:taxon-name-part taxon-name-part-type="species">erichsoni</tp:taxon-name-part>
                </tp:taxon-name><tp:taxon-authority>(Sharp, 1871)†</tp:taxon-authority><xref ref-type="fig" rid="F5">Figs 18–19</xref><!--PageBreak--></tp:nomenclature><tp:treatment-sec sec-type="material"><title>Material examined.</title><p>
                  <bold>Canada, New Brunswick, York Co.</bold>, Charters Settlement, <named-content xmlns:xlink="http://www.w3.org/1999/xlink" content-type="dwc:verbatimCoordinates" xlink:type="simple">45.8395°N, 66.7391°W</named-content>, <named-content xmlns:xlink="http://www.w3.org/1999/xlink" content-type="date" xlink:type="simple">26.IX.2008</named-content>, <named-content xmlns:xlink="http://www.w3.org/1999/xlink" content-type="date" xlink:type="simple">19.V.2011</named-content>, R.P. Webster // Mixed forest, in decaying (moldy) corncobs &amp; cornhusks (1 ♂, <named-content xmlns:xlink="http://www.w3.org/1999/xlink" content-type="dwc:institutional_code" xlink:type="simple">HNHM</named-content>; 3 ♂, <abbrev xmlns:xlink="http://www.w3.org/1999/xlink" content-type="institution" xlink:title="Reginald Webster Collection, Charters Settlement, New Brunswick, Canada" xlink:type="simple">RWC</abbrev>).</p></tp:treatment-sec><tp:treatment-sec sec-type="Distribution in Canada and Alaska"><title>Distribution in Canada and Alaska.</title><p>
                  <bold><abbrev xmlns:xlink="http://www.w3.org/1999/xlink" xlink:title="New Brunswick" xlink:type="simple">NB</abbrev> (New North American record).</bold> <xref ref-type="bibr" rid="B55">Schülke and Smetana (2015</xref>: 786) list this species from much of southern Europe from Russia (Southern Territory) and Yugoslavia south to Algeria and east to the Netherlands and Belgium. <xref ref-type="bibr" rid="B12">Callot (2013)</xref> recently cited a record from France, but this was not accepted/seen by Schülke. This species is adventive to <abbrev xmlns:xlink="http://www.w3.org/1999/xlink" xlink:title="New Brunswick" xlink:type="simple">NB</abbrev>, possibly via the Mediterranean region, although this is not the typical source of adventive species in the region.</p></tp:treatment-sec><tp:treatment-sec sec-type="Natural history"><title>Natural history.</title><p>All <abbrev xmlns:xlink="http://www.w3.org/1999/xlink" xlink:title="New Brunswick" xlink:type="simple">NB</abbrev> specimens were collected in May and September from decaying (moldy) corncobs and cornhusks, near a plastic composter.</p></tp:treatment-sec><tp:treatment-sec sec-type="Comments"><title>Comments.</title><p>
                  <italic><tp:taxon-name><tp:taxon-name-part taxon-name-part-type="genus">Carpelimus</tp:taxon-name-part> <tp:taxon-name-part taxon-name-part-type="species">erichsoni</tp:taxon-name-part></tp:taxon-name></italic> is very similar externally to <italic><tp:taxon-name><tp:taxon-name-part taxon-name-part-type="genus">Carpelimus</tp:taxon-name-part> <tp:taxon-name-part taxon-name-part-type="species">bilineatus</tp:taxon-name-part></tp:taxon-name></italic> Stephens (also an adventive species) but has differently shaped internal structures of the aedeagus (<xref ref-type="bibr" rid="B42">Makranczy 2002</xref>, <xref ref-type="bibr" rid="B24">Gildenkov 2015</xref>).</p><fig id="F5" position="float" orientation="portrait"><label>Figures 18–21.</label><caption><p>
          <italic><tp:taxon-name><tp:taxon-name-part taxon-name-part-type="genus">Carpelimus</tp:taxon-name-part> <tp:taxon-name-part taxon-name-part-type="species">erichsoni</tp:taxon-name-part></tp:taxon-name></italic> (Sharp): <bold>18</bold> habitus in dorsal view <bold>19</bold> aedeagus in ventral view. <italic><tp:taxon-name><tp:taxon-name-part taxon-name-part-type="genus">Carpelimus</tp:taxon-name-part> <tp:taxon-name-part taxon-name-part-type="species">gracilis</tp:taxon-name-part></tp:taxon-name></italic> (Mannerheim): <bold>20</bold> habitus in dorsal view <bold>21</bold> aedeagus in ventral view.</p></caption><graphic xmlns:xlink="http://www.w3.org/1999/xlink" xlink:href="zookeys-573-031-g005.jpg" position="float" orientation="portrait" xlink:type="simple" id="oo_82352.jpg"/></fig></tp:treatment-sec><ref-list><ref id="B55"><mixed-citation xmlns:xlink="http://www.w3.org/1999/xlink" xlink:type="simple">
          <person-group><name name-style="western"><surname>Schülke</surname><given-names>M</given-names></name><name name-style="western"><surname>Smetana</surname><given-names>A</given-names></name></person-group> (<year>2015</year>) <chapter-title><tp:taxon-name><tp:taxon-name-part taxon-name-part-type="family">Staphylinidae</tp:taxon-name-part></tp:taxon-name>.</chapter-title> In: <person-group><name name-style="western"><surname>Löbl</surname><given-names>I</given-names></name><name name-style="western"><surname>Löbl</surname><given-names>D</given-names></name></person-group> (<role>Eds</role>) <source>Catalogue of Palearctic <tp:taxon-name><tp:taxon-name-part taxon-name-part-type="order">Coleoptera</tp:taxon-name-part></tp:taxon-name>. Volume 2/1 revised and updated. <tp:taxon-name><tp:taxon-name-part taxon-name-part-type="superfamily">Hydrophiloidea</tp:taxon-name-part></tp:taxon-name> - <tp:taxon-name><tp:taxon-name-part taxon-name-part-type="superfamily">Staphylinoidea</tp:taxon-name-part></tp:taxon-name></source>. <publisher-name>Brill</publisher-name>, <publisher-loc>Leiden and Boston</publisher-loc>, <fpage>304</fpage>–<lpage>900</lpage>.</mixed-citation></ref><ref id="B12"><mixed-citation xmlns:xlink="http://www.w3.org/1999/xlink" xlink:type="simple">
          <person-group><name name-style="western"><surname>Callot</surname><given-names>H</given-names></name></person-group> (<year>2013</year>) <article-title><tp:taxon-name><tp:taxon-name-part taxon-name-part-type="genus">Carpelimus</tp:taxon-name-part> (<tp:taxon-name-part taxon-name-part-type="subgenus">Trogophloeus</tp:taxon-name-part>) <tp:taxon-name-part taxon-name-part-type="species">erichsoni</tp:taxon-name-part></tp:taxon-name> (Sharp, 1871), nouvelle espèce pour la faune de France (<tp:taxon-name><tp:taxon-name-part taxon-name-part-type="order">Coleoptera</tp:taxon-name-part></tp:taxon-name> <tp:taxon-name><tp:taxon-name-part taxon-name-part-type="family">Staphylinidae</tp:taxon-name-part></tp:taxon-name> <tp:taxon-name><tp:taxon-name-part taxon-name-part-type="subfamily">Oxytelinae</tp:taxon-name-part></tp:taxon-name>).</article-title> <source>Entomologiste</source> (<publisher-loc>Paris</publisher-loc>) <volume>69</volume>: <fpage>315</fpage>–<lpage>316</lpage>.</mixed-citation></ref><ref id="B42"><mixed-citation xmlns:xlink="http://www.w3.org/1999/xlink" xlink:type="simple">
          <person-group><name name-style="western"><surname>Makranczy</surname><given-names>Gy</given-names></name></person-group> (<year>2002</year>) <article-title>The fauna of the Fertő-Hanság National Park Volume 1.</article-title> <person-group><name name-style="western"><surname>Mahunka</surname><given-names>S</given-names></name></person-group> (<role>Ed.</role>) (<source>Natural history of the national parks of Hungary</source>, <volume>12</volume>) <publisher-name>Hungarian Natural History Museum</publisher-name>, <publisher-loc>Budapest</publisher-loc>, <fpage>417</fpage>–<lpage>421</lpage>.</mixed-citation></ref><ref id="B24"><mixed-citation xmlns:xlink="http://www.w3.org/1999/xlink" xlink:type="simple">
          <person-group><name name-style="western"><surname>Gildenkov</surname><given-names>MY</given-names></name></person-group> (<year>2015</year>) <source>Fauna <italic><tp:taxon-name><tp:taxon-name-part taxon-name-part-type="genus">Carpelimus</tp:taxon-name-part></tp:taxon-name></italic> Starogo Sveta (<tp:taxon-name><tp:taxon-name-part taxon-name-part-type="order">Coleoptera</tp:taxon-name-part></tp:taxon-name>: <tp:taxon-name><tp:taxon-name-part taxon-name-part-type="family">Staphylinidae</tp:taxon-name-part></tp:taxon-name>). Fauna <italic><tp:taxon-name><tp:taxon-name-part taxon-name-part-type="genus">Carpelimus</tp:taxon-name-part></tp:taxon-name></italic> of the Old World. Monografiya.</source> <publisher-name>Smolensk</publisher-name>, <publisher-loc>Izdatel’stvo SmolGU</publisher-loc>, <size units="page">413 pp</size>.</mixed-citation></ref></ref-list></tp:taxon-treatment>
