# Supplementary material for: Further contributions to the staphylinid fauna of New Brunswick, Canada, and the USA, with descriptions of two new Proteinus species (Coleoptera, Staphylinidae)
Source: Zookeys. 2016 Mar 24;(573):31–83. doi: 10.3897/zookeys.573.7830 (PMC4829926; doi:10.3897/zookeys.573.7830)
Supplement: XML Treatment for Carpelimus lacustris [file zookeys.573.7830-treatment17.xml]

<!DOCTYPE tp:taxon-treatment
  PUBLIC "-//TaxonX//DTD Taxonomic Treatment Publishing DTD v0 20100105//EN" "tax-treatment-NSO.dtd">
<tp:taxon-treatment xmlns:tp="http://www.plazi.org/taxpub"><tp:treatment-meta><kwd-group><label>Taxon classification</label><kwd><named-content content-type="kingdom">Animalia</named-content></kwd><kwd><named-content content-type="order">Coleoptera</named-content></kwd><kwd><named-content content-type="family">Staphylinidae</named-content></kwd></kwd-group><mixed-citation publication-type="journal"><person-group><name><surname>Webster</surname><given-names>Reginald P.</given-names></name><name><surname>Davies</surname><given-names>Anthony E.</given-names></name><name><surname>Klimaszewski</surname><given-names>Jan</given-names></name><name><surname>Bourdon</surname><given-names>Caroline</given-names></name></person-group><article-title>Further contributions to the staphylinid fauna of New Brunswick, Canada, and the USA, with descriptions of two new <italic><tp:taxon-name><tp:taxon-name-part taxon-name-part-type="genus">Proteinus</tp:taxon-name-part></tp:taxon-name></italic> species (<tp:taxon-name><tp:taxon-name-part taxon-name-part-type="order">Coleoptera</tp:taxon-name-part></tp:taxon-name>, <tp:taxon-name><tp:taxon-name-part taxon-name-part-type="family">Staphylinidae</tp:taxon-name-part></tp:taxon-name>)</article-title><source>Zookeys</source><day>24</day><month>3</month><year>2016</year><volume>2016</volume><issue>573</issue><fpage>31</fpage><lpage>83</lpage><pub-id pub-id-type="doi">10.3897/zookeys.573.7830</pub-id></mixed-citation></tp:treatment-meta><tp:nomenclature><tp:taxon-name>
                  <tp:taxon-name-part taxon-name-part-type="genus">Carpelimus</tp:taxon-name-part>
                  <tp:taxon-name-part taxon-name-part-type="species">lacustris</tp:taxon-name-part>
                </tp:taxon-name><tp:taxon-authority>(Notman, 1924)</tp:taxon-authority><xref ref-type="fig" rid="F6">Figs 22–23</xref><!--PageBreak--><!--PageBreak--></tp:nomenclature><tp:treatment-sec sec-type="material"><title>Material examined.</title><p>
                  <bold>Canada, New Brunswick, Albert Co.</bold>, Caledonia Gorge P.N.A., <named-content xmlns:xlink="http://www.w3.org/1999/xlink" content-type="dwc:verbatimCoordinates" xlink:type="simple">45.8380°N, 64.8484°W</named-content>, <named-content xmlns:xlink="http://www.w3.org/1999/xlink" content-type="date" xlink:type="simple">3.VII.2011</named-content>, R.P. Webster // near Turtle Creek, old-growth hardwood forest, mossy seepage with some <tp:taxon-name><tp:taxon-name-part taxon-name-part-type="genus">Carex</tp:taxon-name-part></tp:taxon-name>, sifting saturated moss (1 ♂, <abbrev xmlns:xlink="http://www.w3.org/1999/xlink" content-type="institution" xlink:title="Reginald Webster Collection, Charters Settlement, New Brunswick, Canada" xlink:type="simple">RWC</abbrev>). <bold>Charlotte Co.</bold>, 3.0 km NW of Pomeroy Ridge, <named-content xmlns:xlink="http://www.w3.org/1999/xlink" content-type="dwc:verbatimCoordinates" xlink:type="simple">45.3059°N, 67.4343°W</named-content>, <named-content xmlns:xlink="http://www.w3.org/1999/xlink" content-type="date" xlink:type="simple">5.VI.2008</named-content>, R.P. Webster // Alder swamp, in moss hummocks with grasses (2 ♂, <abbrev xmlns:xlink="http://www.w3.org/1999/xlink" content-type="institution" xlink:title="Reginald Webster Collection, Charters Settlement, New Brunswick, Canada" xlink:type="simple">RWC</abbrev>). <bold>Gloucester Co.</bold>, near Acadian Historical Village, <named-content xmlns:xlink="http://www.w3.org/1999/xlink" content-type="dwc:verbatimCoordinates" xlink:type="simple">47.7849°N, 65.0855°W</named-content>, <named-content xmlns:xlink="http://www.w3.org/1999/xlink" content-type="date" xlink:type="simple">23.V.2010</named-content>, R.P. Webster // Salt marsh, treading <italic><tp:taxon-name><tp:taxon-name-part taxon-name-part-type="genus">Spartina</tp:taxon-name-part> <tp:taxon-name-part taxon-name-part-type="species">patens</tp:taxon-name-part></tp:taxon-name></italic> and other grasses near tidal pool (1 ♂, <named-content xmlns:xlink="http://www.w3.org/1999/xlink" content-type="dwc:institutional_code" xlink:type="simple">HNHM</named-content>). <bold>Queens Co.</bold>, ca. 3.5 km W of Lower Gagetown, <named-content xmlns:xlink="http://www.w3.org/1999/xlink" content-type="dwc:verbatimCoordinates" xlink:type="simple">45.7497°N, 66.1846°W</named-content>, <named-content xmlns:xlink="http://www.w3.org/1999/xlink" content-type="date" xlink:type="simple">13.V.2008</named-content>, R.P. Webster // Old red oak/red maple forest, in moist leaves on margin of vernal pond (1 ♂, <abbrev xmlns:xlink="http://www.w3.org/1999/xlink" content-type="institution" xlink:title="Reginald Webster Collection, Charters Settlement, New Brunswick, Canada" xlink:type="simple">RWC</abbrev>). <bold>York Co.</bold>, Kingsclear, Kelleys Creek at Sears Rd., <named-content xmlns:xlink="http://www.w3.org/1999/xlink" content-type="dwc:verbatimCoordinates" xlink:type="simple">45.8723°N, 66.8414°W</named-content>, <named-content xmlns:xlink="http://www.w3.org/1999/xlink" content-type="date" xlink:type="simple">7.VI.2008</named-content>, R.P. Webster // Alder swamp with red maple, in moist leaf &amp; grass litter near pools (1 ♂, <abbrev xmlns:xlink="http://www.w3.org/1999/xlink" content-type="institution" xlink:title="Reginald Webster Collection, Charters Settlement, New Brunswick, Canada" xlink:type="simple">RWC</abbrev>); 8.5 km W of Tracy, off Rt. 645, <named-content xmlns:xlink="http://www.w3.org/1999/xlink" content-type="dwc:verbatimCoordinates" xlink:type="simple">45.6821°N, 66.7894°W</named-content>, <named-content xmlns:xlink="http://www.w3.org/1999/xlink" content-type="date" xlink:type="simple">6.V.2008</named-content>, R.P. Webster // Wet alder swamp, in moist litter &amp; grass on hummocks near water [vernal pools] (2 ♂, <abbrev xmlns:xlink="http://www.w3.org/1999/xlink" content-type="institution" xlink:title="Reginald Webster Collection, Charters Settlement, New Brunswick, Canada" xlink:type="simple">RWC</abbrev>); 9.2 km W of Tracy, off Rt. 645, <named-content xmlns:xlink="http://www.w3.org/1999/xlink" content-type="dwc:verbatimCoordinates" xlink:type="simple">45.6837°N, 66.8809°W</named-content>, <named-content xmlns:xlink="http://www.w3.org/1999/xlink" content-type="date" xlink:type="simple">22.V.2008</named-content>, R.P. Webster // <italic><tp:taxon-name><tp:taxon-name-part taxon-name-part-type="genus">Carex</tp:taxon-name-part></tp:taxon-name></italic>, marsh adjacent to slow [flowing] stream, sifting grass litter near stream (1 ♂, <named-content xmlns:xlink="http://www.w3.org/1999/xlink" content-type="dwc:institutional_code" xlink:type="simple">HNHM</named-content>; 1 ♂, <abbrev xmlns:xlink="http://www.w3.org/1999/xlink" content-type="institution" xlink:title="Reginald Webster Collection, Charters Settlement, New Brunswick, Canada" xlink:type="simple">RWC</abbrev>); same data but <named-content xmlns:xlink="http://www.w3.org/1999/xlink" content-type="date" xlink:type="simple">2.V.2008</named-content> (1 ♀, <named-content xmlns:xlink="http://www.w3.org/1999/xlink" content-type="dwc:institutional_code" xlink:type="simple">HNHM</named-content>).</p></tp:treatment-sec><tp:treatment-sec sec-type="Distribution in Canada and Alaska"><title>Distribution in Canada and Alaska.</title><p>
                  <bold><abbrev xmlns:xlink="http://www.w3.org/1999/xlink" xlink:title="New Brunswick" xlink:type="simple">NB</abbrev> (New Canadian record).</bold> This species was described from Cranberry Lake, NY (Notman, 1924: 270). No other localities or data were included at the time and the species has not been reported again until now.</p></tp:treatment-sec><tp:treatment-sec sec-type="Natural history"><title>Natural history.</title><p>In <abbrev xmlns:xlink="http://www.w3.org/1999/xlink" xlink:title="New Brunswick" xlink:type="simple">NB</abbrev>, this species was associated with various wetland habitats. Specimens were sifted from saturated moss in a mossy seepage near a creek in a hardwood forest, found in moss hummocks with grasses in an alder swamp, sifted from moist leaves on a vernal pond margin in an old red oak and red maple forest, sifted from grass litter on muddy soil along a stream, in moist leaf and grass litter near vernal pools in a wet alder swamp, and sifted from grass litter near a slow-flowing stream. One specimen was collected in a salt marsh by treading <italic><tp:taxon-name><tp:taxon-name-part taxon-name-part-type="genus">Spartina</tp:taxon-name-part> <tp:taxon-name-part taxon-name-part-type="species">patens</tp:taxon-name-part></tp:taxon-name></italic> and other grasses near tidal pool. Adults were collected from April to July.</p><fig id="F6" position="float" orientation="portrait"><label>Figures 22–25.</label><caption><p>
          <italic><tp:taxon-name><tp:taxon-name-part taxon-name-part-type="genus">Carpelimus</tp:taxon-name-part> <tp:taxon-name-part taxon-name-part-type="species">lacustris</tp:taxon-name-part></tp:taxon-name></italic> (Notman): <bold>22</bold> habitus in dorsal view <bold>23</bold> aedeagus in ventral view. <italic><tp:taxon-name><tp:taxon-name-part taxon-name-part-type="genus">Carpelimus</tp:taxon-name-part> <tp:taxon-name-part taxon-name-part-type="species">mundus</tp:taxon-name-part></tp:taxon-name></italic> (Sharp): <bold>24</bold> habitus in dorsal view <bold>25</bold> aedeagus in ventral view.</p></caption><graphic xmlns:xlink="http://www.w3.org/1999/xlink" xlink:href="zookeys-573-031-g006.jpg" position="float" orientation="portrait" xlink:type="simple" id="oo_82353.jpg"/></fig></tp:treatment-sec></tp:taxon-treatment>
