# Supplementary material for: Further contributions to the staphylinid fauna of New Brunswick, Canada, and the USA, with descriptions of two new Proteinus species (Coleoptera, Staphylinidae)
Source: Zookeys. 2016 Mar 24;(573):31–83. doi: 10.3897/zookeys.573.7830 (PMC4829926; doi:10.3897/zookeys.573.7830)
Supplement: XML Treatment for Carpelimus spretus [file zookeys.573.7830-treatment24.xml]

<!DOCTYPE tp:taxon-treatment
  PUBLIC "-//TaxonX//DTD Taxonomic Treatment Publishing DTD v0 20100105//EN" "tax-treatment-NSO.dtd">
<tp:taxon-treatment xmlns:tp="http://www.plazi.org/taxpub"><tp:treatment-meta><kwd-group><label>Taxon classification</label><kwd><named-content content-type="kingdom">Animalia</named-content></kwd><kwd><named-content content-type="order">Coleoptera</named-content></kwd><kwd><named-content content-type="family">Staphylinidae</named-content></kwd></kwd-group><mixed-citation publication-type="journal"><person-group><name><surname>Webster</surname><given-names>Reginald P.</given-names></name><name><surname>Davies</surname><given-names>Anthony E.</given-names></name><name><surname>Klimaszewski</surname><given-names>Jan</given-names></name><name><surname>Bourdon</surname><given-names>Caroline</given-names></name></person-group><article-title>Further contributions to the staphylinid fauna of New Brunswick, Canada, and the USA, with descriptions of two new <italic><tp:taxon-name><tp:taxon-name-part taxon-name-part-type="genus">Proteinus</tp:taxon-name-part></tp:taxon-name></italic> species (<tp:taxon-name><tp:taxon-name-part taxon-name-part-type="order">Coleoptera</tp:taxon-name-part></tp:taxon-name>, <tp:taxon-name><tp:taxon-name-part taxon-name-part-type="family">Staphylinidae</tp:taxon-name-part></tp:taxon-name>)</article-title><source>Zookeys</source><day>24</day><month>3</month><year>2016</year><volume>2016</volume><issue>573</issue><fpage>31</fpage><lpage>83</lpage><pub-id pub-id-type="doi">10.3897/zookeys.573.7830</pub-id></mixed-citation></tp:treatment-meta><tp:nomenclature><tp:taxon-name>
                  <tp:taxon-name-part taxon-name-part-type="genus">Carpelimus</tp:taxon-name-part>
                  <tp:taxon-name-part taxon-name-part-type="species">spretus</tp:taxon-name-part>
                </tp:taxon-name><tp:taxon-authority>(Casey, 1889)</tp:taxon-authority><xref ref-type="fig" rid="F9">Figs 34–35</xref></tp:nomenclature><tp:treatment-sec sec-type="material"><title>Material examined.</title><p>
                  <bold>Canada, New Brunswick, Carleton Co.</bold>, Hartland, Hwy 2 at St. John River, <named-content xmlns:xlink="http://www.w3.org/1999/xlink" content-type="dwc:verbatimCoordinates" xlink:type="simple">46.3136°N, 67.5376°W</named-content>, <named-content xmlns:xlink="http://www.w3.org/1999/xlink" content-type="date" xlink:type="simple">2.VIII.2004</named-content>, R.P. Webster // River margin, on moist clay soil among tall grass (1 sex undetermined, <abbrev xmlns:xlink="http://www.w3.org/1999/xlink" content-type="institution" xlink:title="Reginald Webster Collection, Charters Settlement, New Brunswick, Canada" xlink:type="simple">RWC</abbrev>). Hartland, Middle Becaguimec Island, <named-content xmlns:xlink="http://www.w3.org/1999/xlink" content-type="dwc:verbatimCoordinates" xlink:type="simple">46.3038°N, 67.5333°W</named-content>, <named-content xmlns:xlink="http://www.w3.org/1999/xlink" content-type="date" xlink:type="simple">23.VI.2006</named-content>, R. Capozi &amp; R. Webster // Margin of Saint John River, among cobblestones near water (1 ♀, <abbrev xmlns:xlink="http://www.w3.org/1999/xlink" content-type="institution" xlink:title="Reginald Webster Collection, Charters Settlement, New Brunswick, Canada" xlink:type="simple">RWC</abbrev>); Belleville, Meduxnekeag Valley Nature Preserve, <named-content xmlns:xlink="http://www.w3.org/1999/xlink" content-type="dwc:verbatimCoordinates" xlink:type="simple">46.1942°N, 67.6832°W</named-content>, <named-content xmlns:xlink="http://www.w3.org/1999/xlink" content-type="date" xlink:type="simple">2.VI.2008</named-content>, <named-content xmlns:xlink="http://www.w3.org/1999/xlink" content-type="date" xlink:type="simple">9.VI.2008</named-content>, R.P. Webster // River margin, among small cobblestones set in sand and fine gravel near water’s edge (1 ♂, 1 ♀, <named-content xmlns:xlink="http://www.w3.org/1999/xlink" content-type="dwc:institutional_code" xlink:type="simple">HNHM</named-content>; 1 ♂, 1 ♀, <abbrev xmlns:xlink="http://www.w3.org/1999/xlink" content-type="institution" xlink:title="Reginald Webster Collection, Charters Settlement, New Brunswick, Canada" xlink:type="simple">RWC</abbrev>); same locality but <named-content xmlns:xlink="http://www.w3.org/1999/xlink" content-type="dwc:verbatimCoordinates" xlink:type="simple">46.1931°N, 67.6825°W</named-content>, <named-content xmlns:xlink="http://www.w3.org/1999/xlink" content-type="date" xlink:type="simple">31.V.2005</named-content>, R.P. Webster, coll. // river margin under drift material (1 ♂, <named-content xmlns:xlink="http://www.w3.org/1999/xlink" content-type="dwc:institutional_code" xlink:type="simple">HNHM</named-content>). <bold>Queens Co.</bold>, Grand Lake at Whites Cove, <named-content xmlns:xlink="http://www.w3.org/1999/xlink" content-type="dwc:verbatimCoordinates" xlink:type="simple">45.86795°N, 66.06415°W</named-content>, <named-content xmlns:xlink="http://www.w3.org/1999/xlink" content-type="date" xlink:type="simple">4.VIII.2005</named-content>, R.P. Webster // Lake margin, cobblestone beach, under cobblestones (1 ♂, <abbrev xmlns:xlink="http://www.w3.org/1999/xlink" content-type="institution" xlink:title="Reginald Webster Collection, Charters Settlement, New Brunswick, Canada" xlink:type="simple">RWC</abbrev>). <bold>York Co.</bold>, 1.5 km N of Durham Bridge, <named-content xmlns:xlink="http://www.w3.org/1999/xlink" content-type="dwc:verbatimCoordinates" xlink:type="simple">46.1408°N, 66.6179°W</named-content>, <named-content xmlns:xlink="http://www.w3.org/1999/xlink" content-type="date" xlink:type="simple">15.VI.2008</named-content>, R.P. Webster // Nashwaak River, river margin, among cobblestones near outflow of brook 1 ♂, 2 ♀, <abbrev xmlns:xlink="http://www.w3.org/1999/xlink" content-type="institution" xlink:title="Reginald Webster Collection, Charters Settlement, New Brunswick, Canada" xlink:type="simple">RWC</abbrev>).</p></tp:treatment-sec><tp:treatment-sec sec-type="Distribution in Canada and Alaska"><title>Distribution in Canada and Alaska.</title><p>
                  <bold><abbrev xmlns:xlink="http://www.w3.org/1999/xlink" xlink:title="New Brunswick" xlink:type="simple">NB</abbrev> (New Canadian record).</bold> See comments above regarding <italic><tp:taxon-name><tp:taxon-name-part taxon-name-part-type="genus">Carpelimus</tp:taxon-name-part> <tp:taxon-name-part taxon-name-part-type="species">spretus</tp:taxon-name-part></tp:taxon-name></italic> and the Palaearctic <italic><tp:taxon-name><tp:taxon-name-part taxon-name-part-type="genus">Carpelimus</tp:taxon-name-part> <tp:taxon-name-part taxon-name-part-type="species">rivularis</tp:taxon-name-part></tp:taxon-name></italic>. <xref ref-type="bibr" rid="B19">Downie and Arnett (1996)</xref> cited <italic><tp:taxon-name><tp:taxon-name-part taxon-name-part-type="genus">Carpelimus</tp:taxon-name-part> <tp:taxon-name-part taxon-name-part-type="species">spretus</tp:taxon-name-part></tp:taxon-name></italic> as a valid species with the type localities (MD, NC, and PA). <xref ref-type="bibr" rid="B61">Ulke (1902)</xref> recorded <italic><tp:taxon-name><tp:taxon-name-part taxon-name-part-type="genus">Carpelimus</tp:taxon-name-part> <tp:taxon-name-part taxon-name-part-type="species">spretus</tp:taxon-name-part></tp:taxon-name></italic> from DC.</p></tp:treatment-sec><tp:treatment-sec sec-type="Natural history"><title>Natural history.</title><p>
                  <italic><tp:taxon-name><tp:taxon-name-part taxon-name-part-type="genus">Carpelimus</tp:taxon-name-part> <tp:taxon-name-part taxon-name-part-type="species">spretus</tp:taxon-name-part></tp:taxon-name></italic> were collected along river margins in <abbrev xmlns:xlink="http://www.w3.org/1999/xlink" xlink:title="New Brunswick" xlink:type="simple">NB</abbrev>. Adults were typically found among cobblestones near water’s edge. Adults were collected in June and August.</p><fig id="F9" position="float" orientation="portrait"><label>Figures 34–37.</label><caption><p>
          <italic><tp:taxon-name><tp:taxon-name-part taxon-name-part-type="genus">Carpelimus</tp:taxon-name-part> <tp:taxon-name-part taxon-name-part-type="species">spretus</tp:taxon-name-part></tp:taxon-name></italic> (Casey): <bold>34</bold> habitus in dorsal view <bold>35</bold> aedeagus in ventral view. <italic><tp:taxon-name><tp:taxon-name-part taxon-name-part-type="genus">Carpelimus</tp:taxon-name-part> <tp:taxon-name-part taxon-name-part-type="species">subtilis</tp:taxon-name-part></tp:taxon-name></italic> (Erichson): <bold>36</bold> habitus in dorsal view <bold>37</bold> aedeagus in ventral view.</p></caption><graphic xmlns:xlink="http://www.w3.org/1999/xlink" xlink:href="zookeys-573-031-g009.jpg" position="float" orientation="portrait" xlink:type="simple" id="oo_82356.jpg"/></fig></tp:treatment-sec><ref-list><ref id="B19"><mixed-citation xmlns:xlink="http://www.w3.org/1999/xlink" xlink:type="simple">
          <person-group><name name-style="western"><surname>Downie</surname><given-names>NM</given-names></name><name name-style="western"><surname>Arnett</surname><given-names>RH Jr</given-names></name></person-group> (<year>1996</year>) <source>The Beetles of Northeastern North America, Volumes 1 and 2.</source> <publisher-name>Sandhill Crane Press</publisher-name>, <publisher-loc>Gainesville, Florida</publisher-loc>, <size units="page">1721 pp</size>.</mixed-citation></ref><ref id="B61"><mixed-citation xmlns:xlink="http://www.w3.org/1999/xlink" xlink:type="simple">
          <person-group><name name-style="western"><surname>Ulke</surname><given-names>H</given-names></name></person-group> (<year>1902</year>) <article-title>A list of the beetles of the District of Columbia.</article-title> <source>Proceedings of the United States National Museum</source> <volume>25</volume> [1903] (No. <issue>1275</issue>): <fpage>1</fpage>–<lpage>57</lpage>. doi: <ext-link xlink:type="simple" ext-link-type="doi" xlink:href="10.5479/si.00963801.1275">10.5479/si.00963801.1275</ext-link></mixed-citation></ref></ref-list></tp:taxon-treatment>
