# Supplementary material for: Further contributions to the staphylinid fauna of New Brunswick, Canada, and the USA, with descriptions of two new Proteinus species (Coleoptera, Staphylinidae)
Source: Zookeys. 2016 Mar 24;(573):31–83. doi: 10.3897/zookeys.573.7830 (PMC4829926; doi:10.3897/zookeys.573.7830)
Supplement: XML Treatment for Stenus (Hypostenus) alexanderi [file zookeys.573.7830-treatment33.xml]

<!DOCTYPE tp:taxon-treatment
  PUBLIC "-//TaxonX//DTD Taxonomic Treatment Publishing DTD v0 20100105//EN" "tax-treatment-NSO.dtd">
<tp:taxon-treatment xmlns:tp="http://www.plazi.org/taxpub"><tp:treatment-meta><kwd-group><label>Taxon classification</label><kwd><named-content content-type="kingdom">Animalia</named-content></kwd><kwd><named-content content-type="order">Coleoptera</named-content></kwd><kwd><named-content content-type="family">Staphylinidae</named-content></kwd></kwd-group><mixed-citation publication-type="journal"><person-group><name><surname>Webster</surname><given-names>Reginald P.</given-names></name><name><surname>Davies</surname><given-names>Anthony E.</given-names></name><name><surname>Klimaszewski</surname><given-names>Jan</given-names></name><name><surname>Bourdon</surname><given-names>Caroline</given-names></name></person-group><article-title>Further contributions to the staphylinid fauna of New Brunswick, Canada, and the USA, with descriptions of two new <italic><tp:taxon-name><tp:taxon-name-part taxon-name-part-type="genus">Proteinus</tp:taxon-name-part></tp:taxon-name></italic> species (<tp:taxon-name><tp:taxon-name-part taxon-name-part-type="order">Coleoptera</tp:taxon-name-part></tp:taxon-name>, <tp:taxon-name><tp:taxon-name-part taxon-name-part-type="family">Staphylinidae</tp:taxon-name-part></tp:taxon-name>)</article-title><source>Zookeys</source><day>24</day><month>3</month><year>2016</year><volume>2016</volume><issue>573</issue><fpage>31</fpage><lpage>83</lpage><pub-id pub-id-type="doi">10.3897/zookeys.573.7830</pub-id></mixed-citation></tp:treatment-meta><tp:nomenclature><tp:taxon-name>
                <tp:taxon-name-part taxon-name-part-type="genus">Stenus</tp:taxon-name-part>
                  (<tp:taxon-name-part taxon-name-part-type="subgenus">Hypostenus</tp:taxon-name-part>)
                  <tp:taxon-name-part taxon-name-part-type="species">alexanderi</tp:taxon-name-part>
                  </tp:taxon-name><tp:taxon-authority>Puthz, 1971</tp:taxon-authority></tp:nomenclature><tp:treatment-sec sec-type="material"><title>Material examined.</title><p>
                <bold>New Brunswick, Charlotte Co.</bold>, near New River, <named-content xmlns:xlink="http://www.w3.org/1999/xlink" content-type="dwc:verbatimCoordinates" xlink:type="simple">45.21176°N, 66.61790°W</named-content>, <named-content xmlns:xlink="http://www.w3.org/1999/xlink" content-type="date" xlink:type="simple">7.V.2007</named-content>, R.P. Webster // Small pond &amp; marsh, treading litter &amp; moss into water (1 ♂, <abbrev xmlns:xlink="http://www.w3.org/1999/xlink" content-type="institution" xlink:title="Reginald Webster Collection, Charters Settlement, New Brunswick, Canada" xlink:type="simple">RWC</abbrev>).</p></tp:treatment-sec><tp:treatment-sec sec-type="Distribution in Canada and Alaska"><title>Distribution in Canada and Alaska.</title><p>
                <abbrev xmlns:xlink="http://www.w3.org/1999/xlink" xlink:title="British Columbia" xlink:type="simple">BC</abbrev>, <abbrev xmlns:xlink="http://www.w3.org/1999/xlink" xlink:title="Alberta" xlink:type="simple">AB</abbrev>, <abbrev xmlns:xlink="http://www.w3.org/1999/xlink" xlink:title="Manitoba" xlink:type="simple">MB</abbrev>, <abbrev xmlns:xlink="http://www.w3.org/1999/xlink" xlink:title="Ontario" xlink:type="simple">ON</abbrev>, <abbrev xmlns:xlink="http://www.w3.org/1999/xlink" xlink:title="Quebec" xlink:type="simple">QC</abbrev>, <bold><abbrev xmlns:xlink="http://www.w3.org/1999/xlink" xlink:title="New Brunswick" xlink:type="simple">NB</abbrev></bold>, NF (<xref ref-type="bibr" rid="B10">Bousquet et al. 2013</xref>).</p></tp:treatment-sec><tp:treatment-sec sec-type="Natural history"><title>Natural history.</title><p>The single <abbrev xmlns:xlink="http://www.w3.org/1999/xlink" xlink:title="New Brunswick" xlink:type="simple">NB</abbrev> specimen of <italic><tp:taxon-name><tp:taxon-name-part taxon-name-part-type="genus">Stenus</tp:taxon-name-part> <tp:taxon-name-part taxon-name-part-type="species">alexanderi</tp:taxon-name-part></tp:taxon-name></italic> was collected by treading litter and moss into water on the margin of a small pond/marsh.</p></tp:treatment-sec><ref-list><ref id="B10"><mixed-citation xmlns:xlink="http://www.w3.org/1999/xlink" xlink:type="simple">
          <person-group><name name-style="western"><surname>Bousquet</surname><given-names>Y</given-names></name><name name-style="western"><surname>Bouchard</surname><given-names>P</given-names></name><name name-style="western"><surname>Davies</surname><given-names>AE</given-names></name><name name-style="western"><surname>Sikes</surname><given-names>D</given-names></name></person-group> (<year>2013</year>) <source>Checklist of beetles (<tp:taxon-name><tp:taxon-name-part taxon-name-part-type="order">Coleoptera</tp:taxon-name-part></tp:taxon-name>) of Canada and Alaska</source>. <edition>Second edition</edition>. <series>Pensoft Series Faunistica</series> <issue>No. 109</issue>, <publisher-loc>Sofia-Moscow</publisher-loc>, <size units="page">402 pp</size>.</mixed-citation></ref></ref-list></tp:taxon-treatment>
