# Supplementary material for: Further contributions to the staphylinid fauna of New Brunswick, Canada, and the USA, with descriptions of two new Proteinus species (Coleoptera, Staphylinidae)
Source: Zookeys. 2016 Mar 24;(573):31–83. doi: 10.3897/zookeys.573.7830 (PMC4829926; doi:10.3897/zookeys.573.7830)
Supplement: XML Treatment for Edaphus lederi [file zookeys.573.7830-treatment45.xml]

<!DOCTYPE tp:taxon-treatment
  PUBLIC "-//TaxonX//DTD Taxonomic Treatment Publishing DTD v0 20100105//EN" "tax-treatment-NSO.dtd">
<tp:taxon-treatment xmlns:tp="http://www.plazi.org/taxpub"><tp:treatment-meta><kwd-group><label>Taxon classification</label><kwd><named-content content-type="kingdom">Animalia</named-content></kwd><kwd><named-content content-type="order">Coleoptera</named-content></kwd><kwd><named-content content-type="family">Staphylinidae</named-content></kwd></kwd-group><mixed-citation publication-type="journal"><person-group><name><surname>Webster</surname><given-names>Reginald P.</given-names></name><name><surname>Davies</surname><given-names>Anthony E.</given-names></name><name><surname>Klimaszewski</surname><given-names>Jan</given-names></name><name><surname>Bourdon</surname><given-names>Caroline</given-names></name></person-group><article-title>Further contributions to the staphylinid fauna of New Brunswick, Canada, and the USA, with descriptions of two new <italic><tp:taxon-name><tp:taxon-name-part taxon-name-part-type="genus">Proteinus</tp:taxon-name-part></tp:taxon-name></italic> species (<tp:taxon-name><tp:taxon-name-part taxon-name-part-type="order">Coleoptera</tp:taxon-name-part></tp:taxon-name>, <tp:taxon-name><tp:taxon-name-part taxon-name-part-type="family">Staphylinidae</tp:taxon-name-part></tp:taxon-name>)</article-title><source>Zookeys</source><day>24</day><month>3</month><year>2016</year><volume>2016</volume><issue>573</issue><fpage>31</fpage><lpage>83</lpage><pub-id pub-id-type="doi">10.3897/zookeys.573.7830</pub-id></mixed-citation></tp:treatment-meta><tp:nomenclature><tp:taxon-name>
                  <tp:taxon-name-part taxon-name-part-type="genus">Edaphus</tp:taxon-name-part>
                  <tp:taxon-name-part taxon-name-part-type="species">lederi</tp:taxon-name-part>
                </tp:taxon-name><tp:taxon-authority>Eppelsheim, 1878†</tp:taxon-authority><xref ref-type="fig" rid="F11">Fig. 42</xref></tp:nomenclature><tp:treatment-sec sec-type="material"><title>Material examined.</title><p>
                  <bold>Canada, New Brunswick, York Co.</bold>, Charters Settlement, <named-content xmlns:xlink="http://www.w3.org/1999/xlink" content-type="dwc:verbatimCoordinates" xlink:type="simple">45.8395°N, 66.7391°W</named-content>, <named-content xmlns:xlink="http://www.w3.org/1999/xlink" content-type="date" xlink:type="simple">5.IX.2009</named-content>, R.P. Webster, coll. // Mixed forest, in pile of decaying corncobs and cornhusks (1, <abbrev xmlns:xlink="http://www.w3.org/1999/xlink" content-type="institution" xlink:title="Reginald Webster Collection, Charters Settlement, New Brunswick, Canada" xlink:type="simple">RWC</abbrev>); same locality and habitat data but <named-content xmlns:xlink="http://www.w3.org/1999/xlink" content-type="date" xlink:type="simple">3.IX.2010</named-content> (4, <abbrev xmlns:xlink="http://www.w3.org/1999/xlink" content-type="institution" xlink:title="Reginald Webster Collection, Charters Settlement, New Brunswick, Canada" xlink:type="simple">RWC</abbrev>).</p></tp:treatment-sec><tp:treatment-sec sec-type="Distribution in Canada and Alaska"><title>Distribution in Canada and Alaska.</title><p>
                  <bold><abbrev xmlns:xlink="http://www.w3.org/1999/xlink" xlink:title="New Brunswick" xlink:type="simple">NB</abbrev> (new Canadian record).</bold> <xref ref-type="bibr" rid="B49">Puthz (2010)</xref> synonymized <italic><tp:taxon-name><tp:taxon-name-part taxon-name-part-type="genus">Edaphus</tp:taxon-name-part> <tp:taxon-name-part taxon-name-part-type="species">beszedesi</tp:taxon-name-part></tp:taxon-name></italic> Reitter (Type locality Lincoln, Nebraska (<xref ref-type="bibr" rid="B51">Reitter 1914</xref>)) with <italic><tp:taxon-name><tp:taxon-name-part taxon-name-part-type="genus">Edaphus</tp:taxon-name-part> <tp:taxon-name-part taxon-name-part-type="species">lederi</tp:taxon-name-part></tp:taxon-name></italic>, so all previous records of <italic><tp:taxon-name><tp:taxon-name-part taxon-name-part-type="genus">Edaphus</tp:taxon-name-part> <tp:taxon-name-part taxon-name-part-type="species">beszedesi</tp:taxon-name-part></tp:taxon-name></italic> are <italic><tp:taxon-name><tp:taxon-name-part taxon-name-part-type="genus">Edaphus</tp:taxon-name-part> <tp:taxon-name-part taxon-name-part-type="species">lederi</tp:taxon-name-part></tp:taxon-name></italic>. Puthz considered this species to be Palaearctic and adventive to North America and reported it from IL and KS in the USA. There is an additional specimen in <named-content xmlns:xlink="http://www.w3.org/1999/xlink" content-type="dwc:institutional_code" xlink:type="simple">CNC</named-content> determined by Puthz from AL, indicating that this species is widespread in the USA. This species is widespread in central and southern Europe and may have been introduced into North America with leaf litter or other vegetable debris (<xref ref-type="bibr" rid="B48">Puthz 1974</xref>). <xref ref-type="bibr" rid="B49">Puthz (2010)</xref> reported it from Taiwan, where it is adventive. This is the first record of this genus for Canada.</p></tp:treatment-sec><tp:treatment-sec sec-type="Natural history"><title>Natural history.</title><p>The five specimens of this species from <abbrev xmlns:xlink="http://www.w3.org/1999/xlink" xlink:title="New Brunswick" xlink:type="simple">NB</abbrev> were sifted from a pile of decaying, moldy corncobs and cornhusks in September. It was reported from a corncob pile in IL and decaying vegetation in KS (<xref ref-type="bibr" rid="B48">Puthz 1974</xref>).</p><fig id="F11" position="float" orientation="portrait"><label>Figure 42.</label><caption><p>
          <italic><tp:taxon-name><tp:taxon-name-part taxon-name-part-type="genus">Edaphus</tp:taxon-name-part> <tp:taxon-name-part taxon-name-part-type="species">lederi</tp:taxon-name-part></tp:taxon-name></italic> Eppelsheim: habitus in dorsal view.</p></caption><graphic xmlns:xlink="http://www.w3.org/1999/xlink" xlink:href="zookeys-573-031-g011.jpg" position="float" orientation="portrait" xlink:type="simple" id="oo_82358.jpg"/></fig></tp:treatment-sec><ref-list><ref id="B49"><mixed-citation xmlns:xlink="http://www.w3.org/1999/xlink" xlink:type="simple">
          <person-group><name name-style="western"><surname>Puthz</surname><given-names>V</given-names></name></person-group> (<year>2010</year>) <article-title><italic><tp:taxon-name><tp:taxon-name-part taxon-name-part-type="genus">Edaphus</tp:taxon-name-part></tp:taxon-name></italic> aus Taiwan (<tp:taxon-name><tp:taxon-name-part taxon-name-part-type="order">Coleoptera</tp:taxon-name-part></tp:taxon-name>: <tp:taxon-name><tp:taxon-name-part taxon-name-part-type="family">Staphylinidae</tp:taxon-name-part></tp:taxon-name>) 101. Beitrag zur Kenntnis der Euaesthetinen.</article-title> <source>Revue Suisse de Zoologie</source> <volume>116</volume>: <fpage>265</fpage>–<lpage>336</lpage>. doi: <ext-link xlink:type="simple" ext-link-type="doi" xlink:href="10.5962/bhl.part.117785">10.5962/bhl.part.117785</ext-link></mixed-citation></ref><ref id="B51"><mixed-citation xmlns:xlink="http://www.w3.org/1999/xlink" xlink:type="simple">
          <person-group><name name-style="western"><surname>Reitter</surname><given-names>E</given-names></name></person-group> (<year>1914</year>) <article-title>Übersicht der bekannten Arten der Coleopteren-Gattung <italic><tp:taxon-name><tp:taxon-name-part taxon-name-part-type="genus">Edaphus</tp:taxon-name-part></tp:taxon-name></italic> Leconte (Staphyl.) aus Europa und den angrenzenden Ländern.</article-title> <source>Berliner Entomologische Zeitschrift</source> <volume>58</volume> [<issue>1913</issue>]: <fpage>188</fpage>–<lpage>189</lpage>.</mixed-citation></ref><ref id="B48"><mixed-citation xmlns:xlink="http://www.w3.org/1999/xlink" xlink:type="simple">
          <person-group><name name-style="western"><surname>Puthz</surname><given-names>V</given-names></name></person-group> (<year>1974</year>) <article-title>A new revision of the Nearctic <italic><tp:taxon-name><tp:taxon-name-part taxon-name-part-type="genus">Edaphus</tp:taxon-name-part></tp:taxon-name></italic> -species and remarks on other North American <tp:taxon-name><tp:taxon-name-part taxon-name-part-type="subfamily">Euaesthetinae</tp:taxon-name-part></tp:taxon-name> (<tp:taxon-name><tp:taxon-name-part taxon-name-part-type="order">Coleoptera</tp:taxon-name-part></tp:taxon-name>, <tp:taxon-name><tp:taxon-name-part taxon-name-part-type="family">Staphylinidae</tp:taxon-name-part></tp:taxon-name>).</article-title> <source>Revue Suisse de Zoologie</source> <volume>81</volume>: <fpage>911</fpage>–<lpage>932</lpage>. doi: <ext-link xlink:type="simple" ext-link-type="doi" xlink:href="10.5962/bhl.part.76051">10.5962/bhl.part.76051</ext-link></mixed-citation></ref></ref-list></tp:taxon-treatment>
